# Supplementary material for: Conservation and divergence of chemical defense system in the tunicate Oikopleura dioica revealed by genome wide response to two xenobiotics
Source: BMC Genomics. 2012 Feb 2;13:55. doi: 10.1186/1471-2164-13-55 (PMC3292500; doi:10.1186/1471-2164-13-55)
Supplement: Additional file 2 — Sequences of O. dioica CYP proteins. Additional_file2.txt is a list of sequences and accessions for O. dioica CYPs. O. dioica (Od) CYPs are tentatively named after putative vertebrate homologs at family levels and numbered consecutively. [file 1471-2164-13-55-S2.TXT]

O. dioica accession	Tentative name	sequence
CBY07251	Od_CYP2-like_13	MKLFSYISERERSIITDLYTAIGAFVLSKVTHFILKYTILNPIPTWEYPMKRNDQFKVLQKALNDGKLPKIFRPKLAPGSTFSDLFVIADYDVMKEAFFKRAVASRQHSENIKIAISTMLARMDYHKIPRSILDKDDQLLKNGPGEIAGTADGPYDDFHKKSRVQWHDTIKRLVGKNRISEIIKESSEKIVACLERVGSSAAGIDPRRVFMNASLNVTSGFAFNKTYDFEDPQFEEIAEIIESYFAGITSMALLQMSWNILPRWICRSDFYNRLWEKTSYRKDIDAQNPRNYLETILIDAEQEPRWGYFTVAATIAAIFLAASDTLSVTMTWLVLVLADNPEVQKKMLEEISAAREIDADLKKENCPFIRSVLLESQRLNPVADTLPHITTDDVQLKDC…
CBY14586	Od_CYP2-like_4	MPYWNPPENEGPYHAVLSMRENIKNKVKMHAYPMLNWLGLVKIDIHWINDPQTAREVFLKNDAAYGHLDMKGWFDLNSEYRFRTKKDIFWETCSADETGMLRDIKRSDPAGTKIGKQCRKRVMEVLAKKSLEPVWVDAIEREIPKMIRRMKEEGKNGKVAFYPFDNVTMPAAMSVLLGVSFNIDCSTRESWIRKMIDYSCKALHTLTRLDGHKLFLVLIPRWMRNLIPLSFWPKWTGELQGFTTEIIEMIEEHNKNWQVGDESPSLIAPLETDRQKGLLKYWDIVHTLQAMILAGADTTATSTASCMRQLAMNPPVQEKLFNVLNAQDFRADSFADCHYLMAVIYESYRMCPMVWRSLFHVVTEDMKIEDYNFSKDDFLAYSHTGVCFSEIYFPEPLKF…
CBY19325	Od_CYP2-like_8	MIRKRESYGINEMVERILGPNDTLTKNGSGDSMGVGDGVFSRRALRFRRPRYICMLHEKTLLEFKNLAKYVRVFFENMRNMYVNKIIVDILPLWARVRKKMLTKINRKPKTLTKMTQNWLYQLIVRKPLAGITETVPRFTEYILIKVKEHRATLDIASPRDFLASLTAVMHDPKNFVEPEKFIPDRFVKNGIFVNDVKVCGFSLGLRNCIGKQLAIEEYFIFASNMVNSFRIERTAGDINHIANHSAILMPEGSRVCFVSRSC
CBY24358	Od_CYP2-like_11	XPALLSKNERQFLYEMDKSRNLAQSTKSKYYIFTDLEVFKEAFAQKELCHRDSTEKSRIDNQYDQEYIGLDKLAVEELGPDDTLIKNGPGNFVGIDFFKNNNFLSLVRKMWYQTQQKLTGKNRMREIIEQSSSTVNGILFRNGSGPKGMDPKQAFVNGTVNVVSEFSFGLTFDIDDPSMLQNMMLIAAETEPGLGFDVVAGTVFATYAGASDTLANQLHWFCITLADHPDVQEKIHAELVASLESENEIKKDKCPFTRSVLLEVQRLNPVIDTLIHRSSADSVVDDVLIEKGSTIQGSTYAVLHNPQLFPEPELFKADRFYKEGEFVNDIRVIAFGLGLRNCIGKQIAADQYFIFATNIIRDFRLSRSSKSLQIAKHRFVRMPKCGNVRFIKRE
CBY15217	Od_CYP3-like_6	MEFIPSLQDIPELSKDLLKSAVFYAKDNAPRKTYIVLASFCGAAFLGYIWVKQKWKYWERKGVPGPTPSFKDIGNTRSTFRDHGTQLGKDYPMDAVGIYIFGVTPALVIRDPVIWKEVCVKKFHNFTTSGRSSANYMFGKVSPDFLTVAEGPKWKRLRSTIAPFFSGNNLKDICLIINDLFDYFDDKFFPKDELTSMDAKEFASNFSLRAILASGFAINPKENEELAEDLYKHASILFEIDGKQAMKTMMLPKWLRFKLNVTSYPHSTDVFFRKVISDIIENGKKTGKKNLISLMAEKIIDESEELTAAKGMTEGEILAQALIFQFAGQDTTATVLSFFLFALSHQPELQEEIRELVAQTDLSYDGLKKVKYLDACIKETQRYFTFLFFLREADEDCEI…
CBY22416	Od_CYP2-like_9	MIELFLLLIFTLVLCRFLQIWLKHRFNPIPSYPFNIRKDKNAEDLAKSLEKGELPKIFRPEFFPFSSVLISNFYVITDFQFMKDAFSRKELSNRITSEKSKIDAGRNNKFYKLDKIALEVLGPDDQLIKNGEQRLVGLSDGLYDDLHKKFRNMWYETSKNLAGRNKIMEIIQTSSESVNKMLFERGSGEKGMNPKSVFVNGTMNVITGFAFGTVFEPNNPTFKMLEEQLIIIFDDIVPILLKKSISGKLPLWISQSSIYQKIWKKKMDEHYAAMAKIYRFVFENVVKHRATLDPSNPRDYLDMMLIEADSEPRIGWDSIGGTALIIYAAASDTLANHLTWLCSLLSDHSEVQERMHAEIVSCLESEGEIKKEKCPFTRSVLLENMRLNPVADIIPHQAS…
CBY35038	Od_CYP2-like_12	MENFQEKIRVFFSERDRKTLLYEVGVGFGVVVVCKVTHFLLKNTLLHPIPTFEFPLSRDDNFKAIKKGLDEGKLPKVFRPKIFPGSTFSDILILTDFEIMKEAFSKRAISNRQFSDNVRADIENMQRRLNYDEIPKSILDENDPLFKNGAGNVAGSADGPYDEFHKKTRVQWHDTMKRLAGKNKIDEIIQQTAEKTTFYLEKLGSSPEGMDPRKVFMNASINVTSGFAFEKNYDFEDEEFQKLAEYINEFFRGLTHKSLQQMTWNILPRWICESDFYAKIWYKTPMKHFLDAVPPFHKFIYTMIKEQRKSLDHANPRNYLETLLIDAESDPKWGYFTVVATIVGVFLGASDTLANTMTWLALVLADHPEVQEKMNNEIKAAREIDADLKKENCPFTRSV…
CBY16052	Od_CYP2-like_3	MLIEVGALCVSLSVLRWFLTRKKHANIPHLLPEVPLKEDGPFYVVKGLIEGQNLPMYSYPVLDTFFGLFKINLHVINDPVKSKEVFSKSEAVGGHSEMYGWWHILVEYRQIVKGRKAETMSLDHFAVLRGHERGDAKGTKIAKLCRKRLMELAAKKKNEPKWIAKVDSQIPWLVEQFKKEGENGTKPIDTFSLTMPAAMTVVMDFAMDIDLSKHSDYRDRICKYANCALESIVKLDKKKLIFMSIPSWLRKLIPLKYWPEWVAYLQGLYDDILDLQDMHNESWKVGDEATSLLAILQTDHAQGKMEEWDVVNTMQQLTMTAADTTAGAVSGIMISLARFPKVQEKLYKILEVQDFRADEFKDCHFLQAVIYECYRYFPAIYRSLAHSITEKTEIMGETF…
CBY18176	Od_CYP2-like_6	MICFNDLFESSLELIIKDILKNWRSATKRRNKPKFPTKKSANFRYITEEASHNRLPKVYKSNLGIFVITDYEIMKDAFNKVELSSRFVNDKLVQASLIMRAQQGLASVARTILGENCPFFTNGDTGTEGLSTGHYDEFHKSIRRGLFKSFIKGSEQMEEMLNLNADDLCTAILEQTNENQSFDPRALFMNATLNSLTEVALGKRLDINDPEFEAVADSIKTILGNVQHRVLTKVIHYLLPMRILKLPFMSRLIDWINPGEKRFNDALVKGLLPYILQQIQLHKESFMPGQARNFIDSMIESSQNRSEMNFYSASMSVVSLYVASSDSVTVTLCWLLLTLSKRPDLQAIIRDEVNTSIAKYGRVVRGSCHQTRAILLENQRHRVVTDSLPHMAKETITLD…
CBY34871	Od_CYP2-like_10	MIFAIAVSVFLLFLCRVLQVWLKYRFHPIPSHPWPIRKDLNAKVVARSLKNGTLPKIFRPEMFPFSSFSKGYILTDFKMIKEAFAKKELSNRDSSEKVKADVKESHHRIGLDKIALEILGPEDRLIKNGPRYFIGIGDGPYDGLHKQFRMMWFDASKRLTGKNKMKEIIEQSSASVNEILLREGSDKNGTDPKEVFMNGTMNVVTGFAFGTFLEFDNPDFKKLAEYIITIFEYFSLSLLKRTIAGKIPLFITQNSFYQKLWNKFAKFKKRDDAVKNFHRFIHKQVVEHRASLDTENPRDYLDMLLIAAESEPRLGYDVVAATVLGIYLGASDTLANQLSWLCVTLADRPEIQEKMYEEIIASIENENEIKKENCPFTRSVLLESQRLNPVVDSLMHRAC…
CBY35979	Od_CYP2-like_5	MPVDPLPYLLNGSINVLTTFLLGVHYKLEDEKFQAVSKMTKDLLRNLMGYVQAKMTASITPRWLIRLVWFRRLKMWIFPKYREMCELLYLKFQPYIFSYIKDHKKGLDEENFRDYMDFLLDLTRTDSSIGFHTIGFTLVSLYIGGTDTIANTMRWLLIQLALRPSLQERLYNELQTVKSEKGTFNQKDSHLLSSVMLENRRCFPVADSLPHQVAEDVEIEGYRFKKGEFFLGSLASIMRNPENFENPDEFLPDRFLENKEFVHDYKVCSFGVGKRNCIGQQIAKTENFYFAAEIILNFKIEFEEGAQLPKIDKNMSSVLAPEPFKLKFVHRDN
CBY36129	Od_CYP2-like_1	MLYEVGALCASLALFRLWLNRDKHPNVPHILPEVPLKDDGPYWIVKSYLEGHRRNLPLYSYPLLDTFFGFLKLNLHVINDPIKSKEIFTKSEAVGGHMEMYPWWYLVQEYRQRTKGRKAETMHRDHIGIVREHSRSDPQGTKIAKLCRRRLMELAAKKQFESKWVAKVDAQISWLVESLKKVGENGTKPIDTFTYTMPAAMTVVLDFALDIDLSKHTDYRDRICTYATKGLESVIRLDKYKLIFINIPTWLRAWIPLKYWPSWVPYMQGLYDDILDLQDMHNKNWSVGDEATSLLAILQTDHAQGKMYEWDVVILIQQLCMTGADTTALSLSGVLITLARFPEIQEKLFKILEAQDFRADEFKDCPYLHAVVYETYRYCPIIYRTLFHSITEKTEILGE…
CBY13478, CBY13479, CBY13480, CBY43378	Od_CYP3-like_3	MDRVWDLLTEVKGRFPKNILEVQIPEKFKNPPLWLKVSLGTGALSYAYIRYSWTAMNDWGIPVLSPYLMTFGSSGHYARANGIVELADEELRKKNRKTIGFYRLLSPVVFTIDLDVFTPIFTTHFGSFTNRQPDIGSFGIGKELSKSMDVITDAKRWRRIQQSVSPSFSNVQLEKMMSVSKERLDVLVKQIAALKGESINARSVTGKYTMDGFLSAALGFEMQLDSLRDFEKQQEVIYMNDILNPGPQEVKDVPEEYENLNVKKLPLLTAVLNECLRLFSPAILQFRYCEHDVVVNGIPFTKGSNIEVPIDYLHEAEEYWGVDALEFRPDRWIKYPELEKAPFFIPFGVGPRNCVGMRFANMQX
CBY21750, CBY35255	Od_CYP3-like_2	MADILSEIRGKIPKALAAFQIPAYSEIPEKLTNTPLWVKISLGTSVVTYAYVRYKWTAMNEWGVPMLTPSLLSFGTCGHYATDNGFNELADRELKDKNRKTVGYYRLTSPVVLTIDTELINAVFTTHFSSFSARQPEMGSFGVGKDMIHTLDILTCPKQWKRIRQSISPSFSNVQLEKMMGITKSRLDVLCEQIKNLNGDKINVKGVTGKYTMDAFLAGAMGIEMELDDIRDFTKSKEYTYFNDIFNPGPQVFLSVLIPHFGDLLDSLDIKIYAGDAYRWFSGYCRSLLGVETPETDQRNFLSSFKKLRISDKEAKTATKGLTDDEIISQIFVLFAAGYETTATAMQWALYEICKNPQLQNELYEEVKNVEESFDNLNAQKLPLLCAVINEVLRLYAPS…
CBY07150	Od_CYP2-like_2	MLTEVGALCVSLAVFRWLTREKHPNIPHFVPGVELKKDGPFYIVKSFFEGHRRNLPMYSYPLLDTFLGFLKINLHVINDPMKAKEIFSKSEAVGGHIEMYGWWHLLMEYRQKVKGRKWETMSRDHIGIIREHSRADPKGTKIGKLCRRRLMELAAKKQFEPKWIAKVDSQIPWLVEQLKKAGENGTKPIDTFSLTMPAALTVVLDFALDIDLSKHSDYRDRICKYANIALETVVKLDKYKLIFMNIPSWLRKMIPLKYWPDWVAYLQGLYDDILDLQDKHNENWSVGDEATSLLAILQTDHAQGKMEEWDVVNLIQQLCMTGADTTASVTSGIMINLARFPEVQEKLYRILEAQDFRADEFKDCPYLQAVIYEIYRYCPMIYRSLVHSITEKTEILGET…
CBY09482	Od_CYP2-like_7	MLFLLLNTLAALVIFRILVLFVKNNVFHPLPVHAYPLRKDKNFALIKKSVGKGTLPKAFRPASFPLSTWTGGVILGDYDLIKDAFSRKELSNRLFSEKLSKDMHRLLKELRIGEMVERILGPEDTLAKNGLGDSMGMGDGYYDETHRNLRVHWHDTIKRLVGRNTISEIIQHSTAQVNRYLAREDNEEGIDPREIFMNGTMNVVTGFSLGILYEFDDPDFKNVAKYVSVFFENMRNMYVNKIIVDILPLWVTQNWLYQLIVKKPLAQTVDTVSPFTEYILTKVKEHRATLDFANPKDFLDVLLIAAEKDSKLGAFTITSSIVALYLGASDTLSNQMRWLCFTLADHPEVQENMFEEICASIEKDSEIIKENCPYTRSVLLENMRWHPVVDTLPHRATED…
CBY15264	Od_CYP4-like_4	MQAKMGKVKFIFFIIEIKKDMRGATLTDPDLFPNHWLIGGLFDAPDPNEIGIFRTWEMRILNQMQKRHGEIGPIYIFLGLTPFTFFHETPCLESLLRSQVNREKNFGYGFLKPWLGDGILISAGKKWQHRRRNLNSAFHFNILNSYFIMMREIVDEYKVSLSKRIKAGIKDFEFHDEFNKLSLQIINYTAMGSKLDYNDPLAETYRKDVDRIKRSLRVRANNPLLWFENLFFKLTPEGRKQLKIIKRLHKFTDAILDTRVKMFKNLNKEEIQEIKESYEAGKIKRSLPFLDNLLYSHFEQKEIDWEGVKEEMEVFMFAGHDTTTATSVFGLQFITENEEVLAKVLKEQDEIYGDSEMDDLKSMIYLEQCIKETLRLRAPVREYFRQIDQSPLQSSEGEI…
CBY23516	Od_CYP3-like_5	MEAFLEYVPKRDIFDQIPEKTKEQVKKIVDFLKTRSKAELVTISAVGITGLAGYFWVQNKWKYWQRKGIVGPKPTFADLGNTITTFSDLGESLFHNFSDDVIGIYFFGTRPCLIVKDPLVWKDVCIKGFQNFTTVMRGEANYAFGKMAADFMTTAEGRKWKRLRNTIGPFFSGARLKETCLVLQDTYEHYEEKYIPKTEVEAKEFSAGYTLRSILGSGYSLNAKENEQLVEEVYRHSNILFETSFFGIFKLNITSYPNSTDKFFREVIAQIMAGGNDGRINLVSLMAGNIIDDSEELTATKGFTKNEIPQCSHSCFFHFRRLLAVQNEIHNIVKNADLSYDGLKKIKLIDACIKETQRLFTFIALLREADHDCEVAGVKIEKGNLVMFLPSGVHKSREF…
CBY30914	Od_CYP3-like_4	MEALLEYVPRKEIFDKIPDATREQAKRVAEILKSRSKAELIAISAVGITTVAGYCWVQNKWKYWERKGVPGPQPTFSDMGNTISTFSDLGAKLFKDYPQDAIGIYFFGVRPCLIVKDPMVWKDVCIKGFQNFTTRGRSEANYAFGKMSPDWMTVAEGPKWKRIRNTIVPFFSGVRLKETCLILQDTYEHYDEKFITTEEVEAKDFSAGYTLRSILGSGYSLNAKENNDLVEEVYRHSNILFATDFFGSLATLIIPRWLRFKLNMTSYPSSTDKFFRDIIAQLMESGNKGRTNLVSLMASHVIDDSEMNTATKGFTKDEIVAQALLFQLAGQDTTATVMSFLLFALSKTPSVQNDIYNLVKDNDLSYDELKKIKFIDACIKETQRFFTFLMLMREADQDC…
CBY41201	Od_CYP4-like_2	MDTMKHMLINPATPIILYTAYKVLKLAKQAKRLNQFTDQHYKPSGQNFFGSFGEFIKTMRMSIEDGSISEEFLIWRQRKFKESKNSAFPGTWIFKTLPWRQLMYVADPSLVEMMAQIPPSSVAQGGFAGDLLELDTNGFKNGLVMLEHDDWKKQRKIISQIFHRKQLDQYIDTMDQAAITFTEKLSEQSSFSKTGSYEKSRLFVYEVLFKTIFGDSTAEVQTDKTYESIITTFQKLGEAINTKIRSLPLILLLKKIPLGIELAKKFWSPLREEQEHQVSRDEYLHKMVEKSRSELSQGFQNSDLTSILLQSQEKLGKSALSDAQIHSHLFTFLFAGHETTLAALSWSLFHLGENPEWAEKIKEEFFDLGGRMDRQTITQAKYTEAFIKEILRIRHVVDM…
Not available	Od_CYP3-like_1	ILKVAEETPLWLKISFSTALLCKLYVDYKWTKLDSWGLPVVQPKYSQFGTMGHYTYPNGFVEFADAELRDKNRKTIAYYLGISPVIWTVDTDVINEVFVKHFSSFTSRLKPVGSLGQGKEVDLREALNVVDGGNKWRRIRQTISPSFSNRQLTEMMEISRSRLDVLVEQIENLGGEAINADIVAGKYTMDGTLAAAMGIDMNEDFKNLREFENHPAVRHVNNLNNPGPSLFFFVAIPGLGLLADRWFTNYCRNILGASATDQKNRTFLKIFQKLLIDSENAETAQKGLTKTEIISQIFVIFVAGYETTKTLLQTAFYHLAKDPKLQREILKEVEGIEETFENMTSKRMPLTCALLNECLRLFCPVGLHLRWCEKDTTIADIPIKKGTNVEIPVDLLHTM…
Not available	Od_CYP4-like_1	MQNLLFFAILAIIVFILFCIKQHLQNRELSDFYKNFETPAIGTKSDSFFKKLIFGHLIDFSREAGSTSAGFDWRRKCITETGAHVIRFFSRNMLMIYSPEMVQFFTNIDAELVEKSQNFKRIFSNLTSSVLFREGADWKKDRKHFEPFCFYDMVKKYAAYFHSGAQELSAKLLEHGKFGKSLQVDQLVQELTLRTLMASLLGIELDLSEKESKQLTDDFITISLTMKLDKSLGDILAKILFLRRFSARAQKEKAAFANLRSLIDQILDQSANRKQISDLAFYLQQKTAMSRDEIAANIFLFTMAGHETNKSSIVWALYELAKNPELQKDLVEEFKQKKALDIDILAYVQQESLLSSFVSEVQRFYSVAPEIVPRTLKQSVTMPNGLVAPKGTTFMLGIW…
CBY07680	Od_CYP4-like_3	MEIPPILVEIAKRYVPETVQAQLLNAKVLFQTFIENNDEFIQKIASYIPEGKLNQFSLVAAFSSASVLLFIHFLKMRTEAKLAKCNIKTVQNSILYNWPVFGHSLGFETDPVDFFRQLNAAIEWMKASDPDALYAYAMFGPKPAIIPVRPEGAEPILNSQTHIRKGMFYRLFEDWLGTGLLTSHGSKWKTRRRLLTPAFHKTVLTEFVEVMNEKAAKMMVILDEKIKTEKKINMLWPITLCALDIIVETAMGAESDIQFEENNYYAQAIFDWMELTQIRHKSVWYWPDWIWALSPIGRQQNKNVDKMHHFTEKVIMERWEHYKELKEELGDDFEATYFAEKCDSRGRMAFLDTLLKCLDQNEIDLQGIREEVDTFMFEGHDTTAAAMTWAIQEIGQHPE…
