# Supplementary material for: Conservation and divergence of chemical defense system in the tunicate Oikopleura dioica revealed by genome wide response to two xenobiotics
Source: BMC Genomics. 2012 Feb 2;13:55. doi: 10.1186/1471-2164-13-55 (PMC3292500; doi:10.1186/1471-2164-13-55)
Supplement: Additional file 3 — A list of differentially regulated genes by BaP used in pathway analyses. Additional_file3.xls contains 762 genes differentially regulated by BaP (736 genes differentially regulated by 0.2 μM BaP, at least 1.5 folds with t-test threshold p-value = 0.05, and 26 genes differentially regulated only by 1 μM BaP, at least 1.5 folds with threshold p-value = 0.01). For each predicted O. dioica protein, the name and accession number of the best BLAST hit in M. musculus is shown. "Ratio" indicates ratios of expression levels (BaP treated mean intensity/DMSO control mean intensity). Differentially regulated genes with BLASTP E-value ≥ 0.001 are not included here and listed separately in Additional file 9. [file 1471-2164-13-55-S3.XLS]

## Sheet: Sheet2
Name of best BLAST hit M. musculus protein	Accession of best BLAST hit M. musculus protein	O. dioica accesion	Median_intensity_ 0.2 μM BaP	Median_intensity_ 1 μM BaP	Median_intensity_DMSO_control for 0.2 μM BaP	Median_intensity_DMSO_control for 1 μM BaP	Ratio_ 0.2 μM BaP	Ratio_ 1 μM BaP
unnamed protein product	BAE34137.1	CBY20022.1	2001.1	2323.34	3557	3292.49	0.56	0.71
GATA binding protein 3	BAE34137.1	CBY20024.1	1587.24	2689.29	4148.46	3557.36	0.38	0.76
predicted gene 12250	NP_001128587.1	CBY20054.1	2298.18	2956.76	5296.8	4906.27	0.43	0.60
soc-2 (suppressor of clear) homolog (C. elegans)	AAC40175.1	CBY20071.1	2973.09	1963.91	1674.38	1563.78	1.78	1.26
phospholipase A2, group IID	NP_035239.1	CBY20076.1	3448.87	4973.78	9478.83	7486.65	0.36	0.66
UDP-Gal:betaGlcNAc beta 1,4-galactosyltransferase, polypeptide 4	EDK97990.1	CBY20082.1	1530.53	2128.8	2765.41	2776.3	0.55	0.77
similar to alcohol dehydrogenase 5 (class III), chi polypeptide; alcohol dehydrogenase 5 (class III), chi polypeptide	AAA68896.1	CBY20127.1	3989.07	3769.26	6449.61	4827.74	0.62	0.78
runt related transcription factor 1	NP_001104493.1	CBY20145.1	3339.86	5439.9	7955.93	8442.33	0.42	0.64
telomerase associated protein 1	EDL20826.1	CBY20166.1	3569.09	2427.24	1550.01	1299.88	2.30	1.87
connective tissue growth factor	AAA37627.1	CBY20185.1	13766.5	10842.2	8179.05	8386.45	1.68	1.29
signal transducer and activator of transcription 5B	NP_035619.3	CBY20189.1	3160.16	3995.84	5736.86	5921.81	0.55	0.67
fucosyltransferase 9	NP_034373.1	CBY20333.1	1807.16	2861.39	4853.62	4896.43	0.37	0.58
catenin (cadherin associated protein), beta 1	EDL09164.1	CBY20379.1	5538.11	4321.64	3407.47	2662.6	1.63	1.62
deleted in malignant brain tumors 1	Q60997.2	CBY20493.1	5951.43	4322.05	3928.85	4136.1	1.51	1.04
claudin 19	NP_694745.1	CBY20537.1	4706.27	3902.61	1833.05	2119.78	2.57	1.84
cathepsin H preproprotein	NP_031827.2	CBY20597.1	3361.84	2728.34	5074.43	4598.65	0.66	0.59
a disintegrin-like and metallopeptidase (reprolysin type) with thrombospondin type 1 motif, 20	NP_001158257.1	CBY20666.1	2110.83	2947.34	3207.59	2907.59	0.66	1.01
meprin A subunit beta precursor	NP_032612.2	CBY20774.1	5208.4	7187.94	12006.2	10023	0.43	0.72
RIKEN cDNA E330026B02 gene	NP_001096077.1	CBY20796.1	4558.65	3652.91	12561.7	10805.7	0.36	0.34
GDP-mannose pyrophosphorylase B	NP_808578.1	CBY20803.1	4866.38	4867.62	8213.87	7460.59	0.59	0.65
mannose-1-phosphate guanyltransferase beta	NP_808578.1	CBY20806.1	2662.76	2530.14	4399.71	3778.11	0.61	0.67
phospholipase A2, group IIA (platelets, synovial fluid)	NP_001076000.1	CBY20839.1	4908.21	8294.75	12642.6	12210.3	0.39	0.68
kelch-like 9 (Drosophila)	BAC98148.1	CBY20883.1	1987.12	2542.52	3239.59	2711.57	0.61	0.94
mitogen-activated protein kinase kinase kinase 12	BAC26658.1	CBY20897.1	5625.17	4408.51	3456.62	3758.63	1.63	1.17
BTB and CNC homology 1	BAE24472.1	CBY20898.1	2369.26	2707	5243.49	5683.36	0.45	0.48
kinesin family member 23	NP_077207.3	CBY20917.1	2484.91	1477.07	1000.49	1189.32	2.48	1.24
ribosomal protein S6 kinase, polypeptide 2; similar to Ribosomal protein S6 kinase, polypeptide 2	NP_035429.1	CBY20918.1	21323.4	10569.4	3829.77	4833.96	5.57	2.19
ribosomal protein S6 kinase polypeptide 1	BAE28414.1	CBY20921.1	18191	8748.88	3408.97	4256.98	5.34	2.06
mCG12867, isoform CRA_c	EDL40084.1	CBY21001.1	1768.38	1951.71	4917.27	5853.78	0.36	0.33
inter alpha-trypsin inhibitor, heavy chain 4	AAC25786.1	CBY21004.1	2413.27	2252.93	3938.16	3447.69	0.61	0.65
epidermal growth factor receptor	AAG24386.1	CBY23777.1	1404.42	1874.58	2243.56	2303.34	0.63	0.81
similar to fibrillin 2; fibrillin 2	BAD90381.1	CBY23779.1	4316.32	4519.23	6546.65	6056.2	0.66	0.75
Iroquois related homeobox 1 (Drosophila)	NP_034703.2	CBY23798.1	1363.88	1824.88	2047.14	2240.14	0.67	0.81
leucine rich repeat containing 57	NP_001153081.1	CBY23825.1	3921.69	2973.66	1932.54	2448.29	2.03	1.21
cDNA sequence AK157302	XP_484225.3	CBY23826.1	6996.03	4846.68	3414.34	3439.43	2.05	1.41
early endosome antigen 1	NP_001001932.1	CBY23828.1	2886.15	2072.32	1418.82	1334.8	2.03	1.55
t-complex 11 (mouse) like 2	EDL21405.1	CBY23848.1	6128.77	2799.88	2800.66	3060.16	2.19	0.91
thioredoxin 1	NP_035790.1	CBY23869.1	12217.9	4466.82	1892.32	2223.45	6.46	2.01
4lysine (K)-specific demethylase 6A	EDL35727.1	CBY23895.1	3372.72	2474.9	1789.55	1771.25	1.88	1.40
unnamed protein product	BAC30400.1	CBY23918.1	13617.6	13269.7	21055.5	18254.5	0.65	0.73
brain-specific angiogenesis inhibitor 2	AAN86965.1	CBY23959.1	2780.53	3523.15	4659.63	5266.56	0.60	0.67
DEAD (Asp-Glu-Ala-Asp) box polypeptide 1	AAH08570.1	CBY23964.1	9769.92	6209.81	4597.27	4702.3	2.13	1.32
similar to ATP-binding cassette, sub-family G (WHITE), member 4; ATP-binding cassette, sub-family G (WHITE), member 4	AAN03012.1	CBY23968.1	4508.31	5129.07	8510.77	7150.08	0.53	0.72
RIKEN cDNA 1110001D15 gene	NP_081039.2	CBY23990.1	2041.66	2256.62	4853.72	4362.52	0.42	0.52
heat shock protein 5	BAE39999.1	CBY24006.1	22712.5	4619.6	2378.89	3969.43	9.55	1.16
transmembrane protein 19	BAE23820.1	CBY24020.1	3668.24	2136.45	1918.48	1825.52	1.91	1.17
hemicentin 1	NP_001019891.2	CBY16292.1	44116.8	41822.8	16512.2	16555.4	2.67	2.53
IQ motif containing GTPase activating protein 2	NP_081987.1	CBY16294.1	32342.7	19121.8	4405.16	5034.78	7.34	3.80
IQ motif containing GTPase activating protein 1	BAC26538.1	CBY16295.1	14028.2	6811.33	2843.53	2929.2	4.93	2.33
neuron navigator 2	NP_001104486.1	CBY16309.1	4416.61	3604.27	1699.67	1716.98	2.60	2.10
ubiquitin A-52 residue ribosomal protein fusion product 1	NP_003324.1	CBY16334.1	49270.5	36635.9	10219.5	17221.9	4.82	2.13
similar to ribosomal protein S27a	BAE40351.1	CBY16339.1	40008.7	23104.7	6429.97	10321.1	6.22	2.24
tectorin beta	NP_033374.2	CBY16364.1	3379.91	4042.79	6260.79	7268.64	0.54	0.56
X-box binding protein 1	AAL60202.1	CBY16373.1	26751.8	13335.3	12253.3	12020.4	2.18	1.11
interferon regulatory factor 4	NP_038702.1	CBY16380.1	1154.91	1069.13	1953.5	2116.42	0.59	0.51
heparan sulfate 2-O-sulfotransferase 1	NP_035958.3	CBY12357.1	5495.56	8213.06	16320.4	14412.1	0.34	0.57
anaplastic lymphoma kinase	EDL38401.1	CBY12505.1	4123.88	2886.1	1957.41	2573.93	2.11	1.12
similar to myosin light chain kinase; myosin light chain kinase 3	BAC35177.1	CBY12547.1	3898.99	2220.84	2074.82	2088.16	1.88	1.06
unnamed protein product	BAE42967.1	CBY12667.1	2641.29	2149.96	5164.09	5302.93	0.51	0.41
unnamed protein product	BAE42967.1	CBY12670.1	9458.46	4935.3	4306.63	4426.8	2.20	1.11
polyadenylate binding protein-interacting protein 1; similar to poly(A) binding protein interacting protein 1	NP_663432.1	CBY18274.1	3211.1	1582.02	1375.49	1660.95	2.33	0.95
X-box binding protein 1	AAH16079.1	CBY18379.1	5208.98	8014.36	11471.6	10811	0.45	0.74
Fas-associated factor 1	NP_032009.2	CBY18395.1	11498.2	3889.88	2504.14	3281.58	4.59	1.19
PRP4 pre-mRNA processing factor 4 homolog B (yeast)	EDL40894.1	CBY18396.1	10726.6	5892.54	5778.59	5440.29	1.86	1.08
protease, serine, 7 (enterokinase)	NP_032967.1	CBY18403.1	1481.29	2092.89	3300.86	2554.62	0.45	0.82
cathepsin H	NP_031827.2	CBY18430.1	4520.36	6706.62	8091.87	7583.18	0.56	0.88
nuclear protein localization 4 homolog (S. cerevisiae)	P60670.3	CBY18457.1	5237.96	2819.22	2790.26	2711.61	1.88	1.04
DNA replication helicase 2 homolog (yeast)	BAC97861.1	CBY18458.1	5348.89	3300.01	2967.88	2869.68	1.80	1.15
trans-acting transcription factor 3	NP_001091895.1	CBY18499.1	15175.3	5834.75	4143.04	4872.95	3.66	1.20
serine/arginine-rich protein specific kinase 1	BAE24627.1	CBY18532.1	1519.93	1632.21	2392.68	2139.64	0.64	0.76
proviral integration site 2	NP_613072.1	CBY18538.1	2884.15	3755.4	6215.09	4627.05	0.46	0.81
furin (paired basic amino acid cleaving enzyme)	NP_035176.1	CBY18562.1	3126.58	4327.57	5328.62	4791.18	0.59	0.90
homogentisate 1, 2-dioxygenase	NP_038575.2	CBY18563.1	4322.2	2894.41	2626.76	2102.8	1.65	1.38
meprin 1 beta	Q61847.1	CBY07476.1	1406.78	3485.36	6929.34	6512.15	0.20	0.54
deleted in malignant brain tumors 1	EDL17693.1	CBY07479.1	3335.43	5436.16	9256.62	8815.03	0.36	0.62
peroxidasin homolog (Drosophila)	NP_852060.2	CBY07512.1	8036.28	9995.3	18266	15653.5	0.44	0.64
solute carrier family 2 (facilitated glucose transporter), member 1	BAE33148.1	CBY07540.1	1712.15	2138.71	2985.11	2226.09	0.57	0.96
neuropilin 2	NP_001070874.1	CBY07559.1	3227.03	5798.44	8928.44	8647.56	0.36	0.67
neuropilin 2	NP_001070875.1	CBY07560.1	2429.6	3862.43	8112.02	7781.4	0.30	0.50
tenascin N	EDL39344.1	CBY07608.1	4662.52	4995.59	7968.73	7512.56	0.59	0.66
solute carrier family 1 (glial high affinity glutamate transporter), member 3	NP_683740.1	CBY07609.1	1593.15	1280.85	2494.86	2600.21	0.64	0.49
cubilin (intrinsic factor-cobalamin receptor)	NP_001074553.1	CBY07617.1	2733.95	3909.9	8638.8	6532.45	0.32	0.60
solute carrier family 6 (neurotransmitter transporter, betaine/GABA), member 12	P31651.1	CBY07630.1	3199.82	1740.48	1269.38	1271.21	2.52	1.37
ring finger protein 121	NP_083487.2	CBY07658.1	3036.2	2358.12	1952.83	2204.26	1.55	1.07
zinc finger, NFX1-type containing 1	NP_001028368.2	CBY07678.1	12787	4192.39	2172.9	2705.09	5.88	1.55
solute carrier family 3 (activators of dibasic and neutral amino acid transport), member 2	AAB03769.1	CBY07681.1	25190.7	13177	9351.3	11524.8	2.69	1.14
CAP-GLY domain containing linker protein 2	EDL19428.1	CBY07696.1	1511.95	1118.42	3251.11	2433.72	0.47	0.46
UDP-Gal:betaGlcNAc beta 1,4- galactosyltransferase, polypeptide 1	AAA58745.1	CBY07721.1	4198.66	4242.94	9398.03	6475.09	0.45	0.66
mKIAA1354 protein	BAC98148.1	CBY12678.1	2339.59	3442.79	3700.6	4415.05	0.63	0.78
transducer of ERBB2, 2	NP_065253.1	CBY12679.1	3856.32	4527.24	5858.44	5262.86	0.66	0.86
solute carrier family 38, member 3	AAF61849.1	CBY12689.1	11492.7	6309.05	6087.81	6213.14	1.89	1.02
TAF5-like RNA polymerase II, p300/CBP-associated factor (PCAF)-associated factor	NP_598727.1	CBY12690.1	8214.73	4089.84	2938.7	2659.51	2.80	1.54
component of oligomeric golgi complex 8	Q9JJA2.2	CBY12691.1	9239.72	6326.31	4446.87	4858.08	2.08	1.30
mCG140188	EDL20490.1	CBY12694.1	8533.08	6612.27	5525.95	5635.72	1.54	1.17
mCG129313, isoform CRA_a	EDK98982.1	CBY12701.1	7226.93	7417.19	15621.4	12855.2	0.46	0.58
arylsulfatase I precursor	NP_001033588.1	CBY12752.1	1309.85	1486.64	2860.3	2180.68	0.46	0.68
arylsulfatase B	BAC38859.1	CBY12754.1	3441.83	6075.62	8370.03	6976.92	0.41	0.87
kin of IRRE like (Drosophila)	EDL15365.1	CBY12779.1	28015	21712.8	12304.3	14889.8	2.28	1.46
MYB binding protein (P160) 1a	AAH15070.1	CBY12787.1	8774.7	4407.08	3750.86	3894.57	2.34	1.13
60S ribosomal protein L40 precursor [Homo sapiens]	NP_003324.1	CBY12788.1	41680.4	17962.6	5524.36	8405.87	7.54	2.14
similar to ribosomal protein S27a	AAH08661.1	CBY12791.1	36942.6	9749.29	5066.71	4881.68	7.29	2.00
thiosulfate sulfurtransferase (rhodanese)-like domain containing 1	NP_001157997.1	CBY12817.1	18013.6	4395.11	1751.66	2351.26	10.28	1.87
exocyst complex component 4	NP_033174.2	CBY12851.1	2543.18	1942.66	1649.75	1536.17	1.54	1.26
solute carrier family 11 (proton-coupled divalent metal ion transporters), member 2	EDL04089.1	CBY12894.1	4142.9	4064.39	7084.02	6715.25	0.58	0.61
PREDICTED: similar to Glyceraldehyde-3-phosphate dehydrogenase (GAPDH) isoform 1	XP_001479421.1	CBY12928.1	1273.56	1795.11	3457.4	3730.33	0.37	0.48
zinc finger, AN1-type domain 6	NP_075361.2	CBY12942.1	7884.93	6068.26	4704.5	4561.28	1.68	1.33
methylenetetrahydrofolate dehydrogenase (NADP+ dependent), methenyltetrahydrofolate cyclohydrolase, formyltetrahydrofolate synthase	EDL36467.1	CBY12943.1	3329.66	3839.7	6145.55	4700.35	0.54	0.82
mannosidase, alpha, class 1A, member 2	NP_034893.1	CBY12944.1	1659.83	1947.9	2846.33	2551.8	0.58	0.76
solute carrier family 24 (sodium/potassium/calcium exchanger), member 6	NP_573484.2	CBY07759.1	1249.22	1600.16	2160.75	2347.95	0.58	0.68
inter-alpha trypsin inhibitor, heavy chain 1	AAH28814.1	CBY07761.1	3938.67	5476.97	14188.5	11934.4	0.28	0.46
CD109 antigen	NP_694738.1	CBY07776.1	14190.9	10299.6	8594.92	7691.93	1.65	1.34
discoidin domain receptor family, member 2	CAA54040.1	CBY07819.1	11509.5	9018.6	5728.42	5777.01	2.01	1.56
eosinophil peroxidase	AAB40403.1	CBY07839.1	3431.51	4419.46	6747.18	5806.66	0.51	0.76
mahogunin, ring finger 1	BAE29360.1	CBY07853.1	18740.5	16801.1	9271.5	9578.53	2.02	1.75
RIKEN cDNA 2310038E17 gene	NP_001073334.2	CBY07862.1	1667.03	1826.27	2549.47	2565.18	0.65	0.71
solute carrier family 26, member 11	AAH38604.1	CBY07874.1	3007.13	4115.24	4672.04	4151.7	0.64	0.99
tectorin alpha	EDL25540.1	CBY07885.1	2561.04	3232.76	4483.49	4319.78	0.57	0.75
zinc finger, AN1 type domain 2B	NP_081122.2	CBY08001.1	9771.4	1795.63	869.3	1004.88	11.24	1.79
CDP-diacylglycerol--inositol 3-phosphatidyltransferase (phosphatidylinositol synthase)	NP_620093.1	CBY08002.1	26727.6	8206.02	2636.47	4088.7	10.14	2.01
ATP-binding cassette, sub-family C (CFTR/MRP), member 1	NP_032602.1	CBY08038.1	6629.23	4437.6	3650.43	3663.32	1.82	1.21
collectin sub-family member 11	AAI04382.2	CBY08071.1	2681.21	3612.36	4198.09	4543.42	0.64	0.80
peroxidasin homolog (Drosophila)	EDL36936.1	CBY18616.1	2954.27	4293.77	5691.47	5362.59	0.52	0.80
C-type lectin domain family 4, member g	AAH25069.1	CBY18673.1	3456.97	4873.3	7731.31	7406.61	0.45	0.66
RIKEN cDNA 4933407C03 gene	BAD32512.1	CBY18701.1	8607.37	6501.76	5220.57	5224.01	1.65	1.24
tetratricopeptide repeat domain 28	NP_077797.3	CBY18717.1	4838.33	3337.89	2170.13	2221.72	2.23	1.50
RAB1A, member RAS oncogene family	NP_004152.1	CBY18718.1	15675.1	10956	8684.5	8904.12	1.80	1.23
collagen, type IV, alpha 2	AAA50293.1	CBY18732.1	1855.92	1747.5	4069.55	3966.17	0.46	0.44
hemicentin 1	NP_001019891.2	CBY18743.1	7607.6	5968.37	2928.49	3033.37	2.60	1.97
hemicentin 1	NP_001019891.2	CBY18785.1	8484.37	11770	19885.5	19994.5	0.43	0.59
ubiquitin protein ligase E3 component n-recognin 5	AAH49162.1	CBY18823.1	10299.5	5928	5491.22	5822.41	1.88	1.02
integrator complex subunit 5	BAE38598.1	CBY18834.1	3388.43	2592.05	2234.55	2299.36	1.52	1.13
cubilin precursor	NP_001074553.1	CBY13017.1	1923.93	2488.28	5913.01	4674.39	0.33	0.53
transmembrane protease, serine 5 (spinesin)	BAB20276.1	CBY13081.1	1290.1	1659.8	2917.88	3016.93	0.44	0.55
syntaxin 7	BAA90699.1	CBY13123.1	7311.79	3695.1	1989.46	3206.61	3.68	1.15
mCG141744	EDL13773.1	CBY13256.1	8087.57	7555.66	3794.03	3981.57	2.13	1.90
Notch gene homolog 2 (Drosophila)	O35516.1	CBY08093.1	4039.95	5905.41	7070.04	7899.52	0.57	0.75
delta-like 1 (Drosophila)	Q61483.1	CBY08094.1	3545.3	8096.06	20738.6	20773.7	0.17	0.39
F11 receptor	NP_766235.1	CBY08106.1	5759.38	4387.22	2743.64	2738.11	2.10	1.60
thyroid hormone receptor interactor 6	BAE38527.1	CBY08110.1	7514.09	6563.02	3895.87	3525.21	1.93	1.86
meprin A subunit beta precursor	NP_032612.2	CBY08119.1	1803.63	3568.7	6409.53	5631.85	0.28	0.63
GDP-mannose pyrophosphorylase A	NP_598469.1	CBY08156.1	1445.38	1598.95	2828.8	3089.14	0.51	0.52
tubulin, alpha 1C	NP_033474.1	CBY08200.1	2332.36	2444.91	4970.11	4750.21	0.47	0.51
myosin VA	CAX15576.1	CBY08210.1	5301.79	3912.78	3299.97	3383.57	1.61	1.16
mCG140834	EDK97185.1	CBY08231.1	1218.31	1625.89	2427.23	2608.97	0.50	0.62
similar to Nidogen precursor (Entactin); nidogen 1; similar to Nid1 protein	CAA32642.1	CBY08251.1	3962.97	4481.33	7296.59	7860.63	0.54	0.57
galactose-4-epimerase, UDP	EDL29962.1	CBY08252.1	1549.88	2343.84	2860.8	3253.63	0.54	0.72
sorbitol dehydrogenase	NP_666238.1	CBY08272.1	1639.88	2124.22	3070.99	3155.34	0.53	0.67
mCG49169	EDL31475.1	CBY08280.1	5740.48	6193.49	11385	9456.48	0.50	0.65
kelch-like 4 (Drosophila)	BAE36573.1	CBY18907.1	4578	2064.41	1235.74	1363.08	3.70	1.51
similar to Nedd4 binding protein 2; NEDD4 binding protein 2	XP_001474752.1	CBY18908.1	7358.02	2790.34	3192.83	2902.58	2.30	0.96
phospholipase A2 precursor	NP_035237.1	CBY18931.1	2823.96	4382.2	7208.35	6606.69	0.39	0.66
solute carrier family 15 (H+/peptide transporter), member 2	AAF42470.1	CBY18965.1	3125.81	3801.47	4883.16	4583.89	0.64	0.83
mannose receptor, C type 1	Q61830.1	CBY18969.1	5942.23	6780.78	9907.77	7933.26	0.60	0.85
membrane metallo endopeptidase	AAA37386.1	CBY18972.1	4644.89	5085.18	8890.44	7920.82	0.52	0.64
tubulin tyrosine ligase-like family, member 12	EDL04467.1	CBY19009.1	4634.11	3300.71	2468.16	2677.06	1.88	1.23
clathrin, heavy polypeptide (Hc)	NP_001003908.1	CBY19011.1	18273.9	12417.2	8963.64	9376.93	2.04	1.32
Chain A, Solution Nmr Structure Of Linked Cell Attachment Modules Of Mouse Fibronectin Containing The Rgd And Synergy Regions, 20 Structures	1MFNA	CBY19059.1	8830.5	6762.91	4143.3	4010.66	2.13	1.69
fibulin-2	AAD34456.1	CBY19089.1	1777.11	2044.71	2969	3210.69	0.60	0.64
mCG116419, isoform CRA_b	EDL16439.1	CBY19106.1	3547.4	2796.39	2230.24	2170.2	1.59	1.29
PDZ domain containing 1	Q9JIL4.1	CBY19129.1	8279.2	5887.97	3616.57	3602.45	2.29	1.63
RNA binding motif protein 26	EDL00515.1	CBY13302.1	2906.49	3206.99	5373.23	4944.62	0.54	0.65
UDP-Gal:betaGlcNAc beta 1,3-galactosyltransferase, polypeptide 1	AAC53523.1	CBY13311.1	1496.9	1902.71	2680.48	2371.04	0.56	0.80
Fc fragment of IgG binding protein	NP_001116075.1	CBY13343.1	4933.63	7466.9	25489.5	20483	0.19	0.36
phospholipid scramblase 1	BAE29156.1	CBY13366.1	2361.44	1878.34	1447.53	1680.6	1.63	1.12
folate hydrolase	NP_001153178.1	CBY13399.1	1282.24	1375.3	2060.93	1737.12	0.62	0.79
epidermal growth factor	NP_034243.2	CBY13475.1	15233.8	23168	35214.1	32682.9	0.43	0.71
galactosamine (N-acetyl)-6-sulfate sulfatase	AAH04002.1	CBY13487.1	1451.24	1361.06	2582.57	1914.42	0.56	0.71
unnamed protein product	BAE28958.1	CBY13500.1	20758.2	17780.8	10875.9	10169	1.91	1.75
solute carrier family 6 (neurotransmitter transporter, GABA), member 13	BAE28958.1	CBY13504.1	11526.9	8700.83	6067.82	6116.36	1.90	1.42
signal transducer and activator of transcription 5A	NP_035618.1	CBY13519.1	1260.5	1297.81	2162.2	1879.38	0.58	0.69
ethylmalonic encephalopathy 1	NP_075643.1	CBY13520.1	3935.06	1518.64	1915.67	2271.04	2.05	0.67
tectorin alpha	EDL25540.1	CBY13524.1	5195.61	8495.3	24389	19193.9	0.21	0.44
zinc finger protein 608	NP_786927.2	CBY08289.1	11563.2	9622.51	6241.49	7016.9	1.85	1.37
tectorin alpha	AAI71953.1	CBY08296.1	6011.18	9990.45	15390.1	14620.5	0.39	0.68
coenzyme Q5 homolog, methyltransferase (yeast)	NP_080780.1	CBY08346.1	8714.36	3534.52	3212.13	3322.13	2.71	1.06
baculoviral IAP repeat-containing 2	NP_031491.2	CBY08366.1	3750.01	4213.57	2326.74	2491.49	1.61	1.69
cholinergic receptor, nicotinic, beta polypeptide 3	BAE21785.1	CBY08370.1	13824.6	7378.36	1988.37	2311.83	6.95	3.19
carbohydrate (keratan sulfate Gal-6) sulfotransferase 1	NP_076339.1	CBY08371.1	5812.78	6724.76	8724.31	8402.92	0.67	0.80
spire homolog 1 (Drosophila)	EDL09639.1	CBY08427.1	12692.1	9115.93	3617.29	3492.28	3.51	2.61
transcription factor 25 (basic helix-loop-helix)	ACD01408.1	CBY08441.1	7959.55	5650.29	4287.1	4226.24	1.86	1.34
RAD50 homolog (S. cerevisiae)	P70388.1	CBY08442.1	5283.15	4314.45	3492.49	3313.94	1.51	1.30
hypothetical protein LOC100043986; RIKEN cDNA C630004H02 gene	EDL34477.1	CBY08448.1	5374.14	4172.1	3432.2	3564.34	1.57	1.17
SEH1-like (S. cerevisiae	BAE38863.1	CBY08491.1	8918.87	6257	5875.93	5589.39	1.52	1.12
RAB11B, member RAS oncogene family	NP_033023.1	CBY08492.1	10804.3	9834.67	6697.28	6821.24	1.61	1.44
tetraspanin 5	NP_062517.1	CBY08493.1	4505.63	3545.7	2917.68	2835.83	1.54	1.25
Chain A, Crystal Structure Of Murine Cyclophilin C Complexed With Immunosuppressive Drug Cyclosporin A	2RMCA	CBY08499.1	4565.31	5697.06	8017.2	7568.01	0.57	0.75
POU domain, class 3, transcription factor 3	NP_032926.2	CBY08560.1	1672.16	1471.03	3065.09	3221.06	0.55	0.46
unnamed protein product	BAE42967.1	CBY08575.1	8607.61	11172.7	22615.7	22021.4	0.38	0.51
transmembrane serine protease 6	BAB23684.2	CBY08585.1	4171.35	6398.35	10981.3	10839.3	0.38	0.59
solute carrier family 16 (monocarboxylic acid transporters), member 5	CAM23020.1	CBY08586.1	4260	3268.63	2605.18	2751.09	1.64	1.19
unnamed protein product	BAE28958.1	CBY08622.1	22088.4	15110.6	10741.2	8558.06	2.06	1.77
4-hydroxyphenylpyruvic acid dioxygenase	NP_032303.1	CBY08686.1	1449	1826.31	2191.23	2373.7	0.66	0.77
transmembrane protease, serine 9	P69525.1	CBY08695.1	4283.06	5398.65	9719.26	8792.11	0.44	0.61
phosphatase and actin regulator 2	AAH12871.1	CBY19975.1	1651.38	1717.89	3172.03	3594.11	0.52	0.48
protease, serine, 7 (enterokinase)	BAC29973.1	CBY13601.1	8373.57	6383.68	5499.52	5840.81	1.52	1.09
collagen, type XIV, alpha 1	EDL29273.1	CBY13611.1	2169.59	3185.74	4918.49	6277.86	0.44	0.51
maltase-glucoamylase	NP_001164474.1	CBY13650.1	4479.57	4150.46	6781.23	6287.62	0.66	0.66
kallikrein B, plasma 1	NP_032481.2	CBY13717.1	3157.57	3327.86	5506.47	4615.93	0.57	0.72
mCG19971	EDL07225.1	CBY13725.1	3085.8	2777.68	1906.38	1615.06	1.62	1.72
RIKEN cDNA 4930444A02 gene	BAE36062.1	CBY13730.1	2118.08	2502.52	3551.72	3492.2	0.60	0.72
kallikrein B, plasma 1	P26262.1	CBY08783.1	3046.37	3442.54	4977.3	4408.42	0.61	0.78
activating transcription factor 6 beta	NP_059102.1	CBY08811.1	8204.81	4728.4	3653.12	4462.74	2.25	1.06
protease, serine, 7 (enterokinase)	NP_849186.2	CBY08820.1	4627.34	5817.6	11718.9	9066.62	0.39	0.64
cytochrome c, somatic	NP_031834.1	CBY08845.1	9061.8	3038.11	2618.57	2884.53	3.46	1.05
forkhead box I2	NP_899016.1	CBY08852.1	3841.22	8121.82	11669.9	10460.8	0.33	0.78
heparan sulfate 2-O-sulfotransferase 1	AAH25443.1	CBY06711.1	2363.49	5084.06	9719.15	9757.33	0.24	0.52
superoxide dismutase 1, soluble	NP_035564.1	CBY06732.1	10139.4	13256.8	22663.7	19650.6	0.45	0.67
tet oncogene 1	ACY38291.1	CBY06734.1	2097.24	2229.86	3466.09	3040	0.61	0.73
unnamed protein product	BAE42967.1	CBY06736.1	1671.16	2344.01	4673.19	5251.86	0.36	0.45
transmembrane protease, serine 8 (intestinal)	NP_038949.2	CBY06745.1	2350.88	3438.32	5847.88	4735.4	0.40	0.73
uridine phosphorylase 1	NP_033503.2	CBY06747.1	1469.24	1835.97	4104.57	3515.49	0.36	0.52
arylsulfatase A	NP_033843.2	CBY06757.1	3849.43	4925.94	9794.4	7442.87	0.39	0.66
protein disulfide isomerase associated 4	EDK98508.1	CBY06760.1	3183.16	2838.05	6915.85	6335.41	0.46	0.45
latrophilin 1	NP_851382.2	CBY06781.1	3963.24	8318.37	15841.3	14598.3	0.25	0.57
arsenic (+3 oxidation state) methyltransferase	Q91WU5.1	CBY06803.1	3111.36	1699.19	1956.68	2294.72	1.59	0.74
collagen, type VI, alpha 1	NP_034063.1	CBY06810.1	4739.44	5087.23	9013.3	7482.81	0.53	0.68
potassium channel, subfamily K, member 4	NP_032457.1	CBY06823.1	1271.59	1220.73	2543	2029.69	0.50	0.60
fibrillin 1	AAC62317.1	CBY06834.1	14678.1	19308.2	30708.8	28673.7	0.48	0.67
fucosyltransferase 4	BAB68656.1	CBY06873.1	1334.22	1788.02	2998.99	2334.03	0.44	0.77
mCG121902	EDL10866.1	CBY06879.1	1309.15	1703.49	2585.68	2245.3	0.51	0.76
ephrin B2	NP_034241.2	CBY06953.1	1014.88	1254.02	2018.36	1620.2	0.50	0.77
circadian locomoter output cycles kaput	NP_031741.1	CBY06955.1	2685.05	893.815	934.55	988.95	2.87	0.90
pyruvate kinase liver and red blood cell	NP_001093249.1	CBY06960.1	1995.81	1845.93	3273.84	3392.85	0.61	0.54
pyruvate carboxylase	BAE41902.1	CBY06961.1	1750.52	2139.86	4212.82	3976.42	0.42	0.54
predicted gene 249	NP_001038986.1	CBY06966.1	3494.75	4272.24	6768.59	5811.88	0.52	0.74
muscleblind-like 1 (Drosophila)	NP_064391.2	CBY06997.1	2324.91	2604.83	4180.11	3935.08	0.56	0.66
sema domain, seven thrombospondin repeats (type 1 and type 1-like), transmembrane domain (TM) and short cytoplasmic domain, (semaphorin) 5B	NP_038689.2	CBY07000.1	20225.2	29695.8	37002.3	33817.8	0.55	0.88
ring finger protein, LIM domain interacting	AAD34209.1	CBY07011.1	3498.17	1867.2	1196.06	1289.15	2.92	1.45
similar to T-cell activation Rho GTPase-activating protein; T-cell activation Rho GTPase-activating protein; T-cell activation GTPase activating protein 1	AAL16686.1	CBY07014.1	3995.74	3180.59	2566.54	2739.05	1.56	1.16
meprin A subunit beta precursor	NP_032612.2	CBY07055.1	6377.2	7230.11	17759.7	15342.8	0.36	0.47
Bruton agammaglobulinemia tyrosine kinase	AAA37316.1	CBY07064.1	5038.13	1508.01	817.47	1053.77	6.16	1.43
Zonadhesin	O88799.1	CBY07092.1	14158.3	9062.93	6197.89	6198.5	2.28	1.46
heparan sulfate (glucosamine) 3-O-sulfotransferase 3A1	NP_849201.1	CBY07093.1	1205.47	984.52	3025.66	2632.41	0.40	0.37
fibrocystin-L precursor	NP_619615.2	CBY07120.1	1541.96	2125.95	2598.24	2423.47	0.59	0.88
tenascin XB	BAA24436.1	CBY07141.1	4095.78	8083.85	14318.5	13154.3	0.29	0.61
tenascin-X	BAA24436.1	CBY07142.1	3304.63	6763.13	11460.1	10412.9	0.29	0.65
carbonic anhydrase 9	NP_647466.2	CBY07144.1	2476.86	1917.51	4167.01	3172.01	0.59	0.60
glutamate-cysteine ligase, modifier subunit	NP_032155.1	CBY07215.1	16674.3	8318.35	3747.47	4615.26	4.45	1.80
RIKEN cDNA 1110001D15 gene	BAF95091.1	CBY07224.1	3946.79	4549.1	9691.32	8001.24	0.41	0.57
predicted gene 1008	NP_001005425.1	CBY07226.1	4481.52	5746.75	13391.5	10509.6	0.33	0.55
glycerophosphodiester phosphodiesterase domain containing 2	EDL14169.1	CBY07237.1	1728.19	1364.66	2889.36	2006.99	0.60	0.68
decapping enzyme, scavenger	NP_081306.1	CBY07301.1	3925.18	1441.8	1605.77	1572.25	2.44	0.92
CDC28 protein kinase 1b	BAB23169.1	CBY07302.1	8110.6	2675.72	2400.27	2767.25	3.38	0.97
procollagen C-endopeptidase enhancer 2	AAL83947.1	CBY07307.1	4135.29	4999.41	9610.74	8081.78	0.43	0.62
deleted in malignant brain tumors 1	EDL17691.1	CBY07320.1	621.225	1122.24	2906.63	2517.61	0.21	0.45
Peroxidasin homolog (Drosophila)	AAI50790.1	CBY07328.1	2292.88	3022.12	4882.64	4472.06	0.47	0.68
ovochymase-2 precursor	NP_766496.2	CBY07336.1	7811.27	12710.8	19560.6	16815.8	0.40	0.76
SEC62 homolog (S. cerevisiae)	AAH67202.1	CBY08950.1	30363.4	10060.5	3762.26	7607.12	8.07	1.32
similar to AFG3(ATPase family gene 3)-like 2 (yeast); AFG3(ATPase family gene 3)-like 2 (yeast)	NP_081406.1	CBY08999.1	23986.7	9751.31	4996.22	6704.94	4.80	1.45
RIKEN cDNA 0610038F07 gene	NP_079609.2	CBY09000.1	11038.5	2781.82	2947.83	2626.42	3.74	1.06
endoplasmic reticulum (ER) to nucleus signalling 1	EDL34299.1	CBY09061.1	8324	6003.88	5083.97	5484.75	1.64	1.09
slit homolog 1 (Drosophila)	BAC65658.1	CBY09070.1	1748.2	2232.58	2903.41	2693.59	0.60	0.83
similar to myosin light chain kinase; myosin light chain kinase 3	NP_780650.2	CBY13753.1	2422.22	1414.08	1602.19	1459.22	1.51	0.97
solute carrier family 25 (mitochondrial carrier, adenine nucleotide translocator), member 5	NP_031477.1	CBY13776.1	2390.03	1111.52	1285.64	1312.45	1.86	0.85
RIKEN cDNA 2700050L05 gene	EDL17766.1	CBY13777.1	6714.61	2285.59	1919.08	2006.28	3.50	1.14
solute carrier family 7 (cationic amino acid transporter, y+ system), member 9	NP_067266.1	CBY13821.1	9629.14	4188.14	4911.81	4792.49	1.96	0.87
heat shock protein 1 (chaperonin)	NP_034607.3	CBY20002.1	25005.1	11828.2	12643.8	13409.4	1.98	0.88
dual oxidase maturation factor 2	EDL28095.1	CBY20004.1	20598.5	9043.31	10231.8	10224.5	2.01	0.88
histidine ammonia-lyase	NP_034531.1	CBY13845.1	1233.87	1496.78	2096.88	2420.47	0.59	0.62
transmembrane protease, serine 9	NP_001075157.2	CBY13868.1	4233.04	4971.99	10209.7	9911.2	0.41	0.50
aldehyde dehydrogenase 16 family, member A1	EDL22814.1	CBY13933.1	5332.41	5296	8666.23	7373.06	0.62	0.72
plectin 1	NP_958791.2	CBY13941.1	12600.3	5063.49	1827.89	2174.52	6.89	2.33
collagen, type VI, alpha 2	NP_666119.1	CBY13979.1	4890.47	9317.58	21102.8	20526.2	0.23	0.45
casein kinase 1, alpha 1	EDL09768.1	CBY14031.1	2947.31	2231.85	1361.86	1619.18	2.16	1.38
meprin A subunit beta precursor	NP_032612.2	CBY14075.1	2167.41	2829.72	4978.05	4606.48	0.44	0.61
alkB, alkylation repair homolog 2 (E. coli)	NP_778181.2	CBY14094.1	20987.2	17006.5	5320.66	5605.89	3.94	3.03
transcriptional enhancer factor TEF-3 isoform b	NP_001074448.2	CBY14221.1	2981.36	2127.59	1293.05	1684.53	2.31	1.26
TEA domain family member 4	NP_001074448.2	CBY14222.1	2621.39	1837.93	1312.21	1204.55	2.00	1.53
mCG11453, isoform CRA_b	EDL03849.1	CBY14307.1	6117.66	8149.04	10344	9604.31	0.59	0.85
mCG11453, isoform CRA_b	EDL03849.1	CBY14311.1	6598.01	10277.8	13303.8	13469.1	0.50	0.76
degenerative spermatocyte homolog 2 (Drosophila), lipid desaturase	EDL18708.1	CBY14385.1	5341.07	3388.41	3046.95	2738.13	1.75	1.24
glycoprotein 2 (zymogen granule membrane)	BAB26306.1	CBY14430.1	2882.39	3411.86	5421.4	4874.85	0.53	0.70
S-adenosylhomocysteine hydrolase-like 2	NP_001164471.1	CBY25164.1	1322.59	1419.14	2014.06	2074.2	0.66	0.68
transmembrane protease, serine 2	EDL03656.1	CBY14466.1	7355.87	5630.75	4878.71	4806.78	1.51	1.17
AT rich interactive domain 3A (BRIGHT-like)	AAH50925.1	CBY14483.1	2810.88	4100.11	4876.08	5074.76	0.58	0.81
hemicentin 1	NP_001019891.2	CBY14589.1	2499.32	2918.39	4670.22	3703.85	0.54	0.79
cubilin precursor	NP_001074553.1	CBY14604.1	3378.73	4162.88	9388.9	8128.77	0.36	0.51
selectin, endothelial cell	EDL39265.1	CBY14616.1	2798.71	3994.28	6273.96	6022.62	0.45	0.66
ovochymase-2 precursor	NP_766496.2	CBY14620.1	4066.42	4860.48	11738.9	9772.11	0.35	0.50
transmembrane serine protease 6	EDL29682.1	CBY09147.1	8400.14	11349.6	14291.4	12996.2	0.59	0.87
chitinase, acidic	AAG60018.1	CBY09167.1	3165.68	3626.75	9487.9	8686.64	0.33	0.42
forkhead box F1a	Q61080.2	CBY09231.1	2533.37	3797.15	4360.02	4493.51	0.58	0.85
chloride channel 3	NP_776298.1	CBY09266.1	4520.88	3087.17	2700.83	3084.78	1.67	1.00
EGF-like module containing, mucin-like, hormone receptor-like sequence 1	EDL38262.1	CBY09278.1	6011.74	5119.63	9422.1	10001.6	0.64	0.51
mCG129313, isoform CRA_a	EDK98982.1	CBY09381.1	1793.97	1839.4	6948.81	6639.95	0.26	0.28
fibrocystin-L precursor	NP_619615.2	CBY09398.1	6753.83	4616.95	4250.05	4346.75	1.59	1.06
fibrocystin-L precursor	NP_619615.2	CBY09399.1	8892.28	6556.85	5767.16	6258.4	1.54	1.05
calcium/calmodulin-dependent protein kinase kinase 2, beta	BAC27387.1	CBY09401.1	3259.39	1341.46	998.125	920.535	3.27	1.46
similar to Protein phosphatase 1D magnesium-dependent, delta; protein phosphatase 1D magnesium-dependent, delta isoform	AAH51966.1	CBY09409.1	5979.92	4346.47	3592.66	4012.01	1.66	1.08
predicted gene 766	NP_001138862.1	CBY09415.1	1888.69	1437.08	1163.65	892.765	1.62	1.61
IQ motif containing GTPase activating protein 1	NP_057930.2	CBY09446.1	24467	12238.3	2502.17	3052.13	9.78	4.01
IQ motif containing GTPase activating protein 1	BAE37805.1	CBY09447.1	6974.84	2644.33	721.34	791.63	9.67	3.34
MAD homolog 1 (Drosophila)	NP_032565.2	CBY24159.1	8911.49	7675.52	5318.79	5688.51	1.68	1.35
fermitin family homolog 3 (Drosophila)	NP_722490.1	CBY24160.1	4378.46	3455.29	2706.41	2661.26	1.62	1.30
5'-3' exoribonuclease 2	EDL28516.1	CBY24162.1	4369.45	3332.43	2638.3	2749.13	1.66	1.21
mCG11938	EDL09994.1	CBY24163.1	3150.75	2267.7	2048.4	1714.59	1.54	1.32
insulin-like growth factor binding protein, acid labile subunit	EDL22372.1	CBY24167.1	3727	4931.48	8675.65	6753.67	0.43	0.73
similar to CG8909-PB	XP_001472699.1	CBY19176.1	2108.18	2580.95	3564.68	3457.36	0.59	0.75
similar to Sodium- and chloride-dependent glycine transporter 2 (GlyT2) (GlyT-2) (Solute carrier family 6 member 5); solute carrier family 6 (neurotransmitter transporter, glycine), member 5	XP_001004719.1	CBY19189.1	18887.4	14394.7	4429.69	3926.68	4.26	3.67
Jun oncogene	BAE20944.1	CBY19214.1	3543.38	2958.22	2358.16	2179.37	1.50	1.36
similar to fibrillin 2; fibrillin 2	XP_001473465.1	CBY19233.1	9406.19	9152.18	15319.4	14345.8	0.61	0.64
ATP-binding cassette, sub-family B (MDR/TAP), member 9	NP_063928.2	CBY19317.1	5961.37	4158.13	3599.83	3548.5	1.66	1.17
arachidonate 5-lipoxygenase	EDK99560.1	CBY19347.1	884.19	1443.64	2290.12	2292.92	0.39	0.63
tweety homolog 2 (Drosophila); similar to tweety homolog 2	BAE33698.1	CBY19401.1	16813.7	10893.5	5269.32	5206.87	3.19	2.09
plastin 1 (I-isoform)	NP_001028382.1	CBY19436.1	6764.09	6240.68	4126.41	3521.64	1.64	1.77
KDEL (Lys-Asp-Glu-Leu) endoplasmic reticulum protein retention receptor 2	NP_080117.1	CBY19439.1	3381.36	3811.87	5669.42	5512.19	0.60	0.69
valosin-containing protein	NP_009057.1	CBY09484.1	25032	12297	10196.7	11873	2.45	1.04
La ribonucleoprotein domain family, member 6	BAC31306.1	CBY09493.1	1130.26	1786.1	4347.49	4059.91	0.26	0.44
mCG120277	EDL07500.1	CBY09532.1	4594.91	11575.2	18334.4	19661	0.25	0.59
inter-alpha trypsin inhibitor, heavy chain 3	NP_032433.2	CBY09533.1	2798.05	4550.85	14696.5	10728	0.19	0.42
RIKEN cDNA 4931408A02 gene; similar to Protein C21orf63 homolog precursor	AAI32306.1	CBY09547.1	4286.4	11292.3	16619.2	13660	0.26	0.83
RIKEN cDNA 4931408A02 gene; similar to Protein C21orf63 homolog precursor	XP_909374.1	CBY09551.1	4235.42	11984.5	14782.2	16005.9	0.29	0.75
transmembrane protease, serine 8 (intestinal)	CAB56465.1	CBY19480.1	7011.28	9600.34	15049.9	15132.4	0.47	0.63
Jun proto-oncogene related gene d	AAH94068.1	CBY19483.1	2233.99	1145.56	1007.18	1035.39	2.22	1.11
REX4, RNA exonuclease 4 homolog (S. cerevisiae)	AAH60147.1	CBY19531.1	5357.27	2977.39	2316.51	2404.88	2.31	1.24
transglutaminase 1, K polypeptide	NP_064368.3	CBY19552.1	5665.24	4538.28	2685.37	2699.29	2.11	1.68
hypoxia up-regulated 1	BAE42657.1	CBY19557.1	19935	7190.18	8514.48	10333	2.34	0.70
thyroglobulin	EDL29375.1	CBY19573.1	8628.21	4593.05	3835.11	5701.31	2.25	0.81
alpha-tectorin precursor	NP_033373.2	CBY21031.1	7840.13	8300.05	13251	10964.2	0.59	0.76
forkhead box P4	NP_083043.2	CBY21035.1	2935.61	3479.9	4764.12	4338.93	0.62	0.80
SGK196 [synthetic construct]	ABK42525.1	CBY21043.1	2693.76	4290.09	7809.08	6355.05	0.34	0.68
hypothetical protein LOC100045882; solute carrier family 20, member 2	NP_035524.2	CBY21049.1	1824.33	2043.51	2849.33	2479.07	0.64	0.82
mitogen-activated protein kinase-activated protein kinase 3	EDL21178.1	CBY21068.1	6890.17	4788.12	3774.8	3974.83	1.83	1.20
solute carrier family 38, member 9	AAH52361.1	CBY21072.1	6952.58	4543	3794.79	4112.5	1.83	1.10
tissue specific transplantation antigen P35B	EDL29504.1	CBY21096.1	5334.6	6444.6	9858.88	7861.73	0.54	0.82
hemicentin 1	NP_001019891.2	CBY21110.1	3473.21	5707.45	9107.9	8491.76	0.38	0.67
nuclear transcription factor, X-box binding 1	BAE33235.1	CBY21125.1	15515.3	9033.52	5535.4	6533.33	2.80	1.38
glutamate dehydrogenase	NP_032159.1	CBY21135.1	3265.68	3654.07	6322.01	5495.7	0.52	0.66
deleted in malignant brain tumors 1	EDL17690.1	CBY21183.1	1352.56	4557.17	17683.9	12839	0.08	0.35
mannose receptor, C type 2	AAC52729.1	CBY21270.1	1177.42	1626.53	2033.17	2088.7	0.58	0.78
kin of IRRE like (Drosophila)	EDL15364.1	CBY21286.1	2023.8	3029.23	5243.1	4457.48	0.39	0.68
collagen, type VII, alpha 1	NP_031764.2	CBY21312.1	1773.05	2517.51	3386.39	2764.31	0.52	0.91
nuclear factor I/X	BAE34560.1	CBY21372.1	2162.8	2213.34	4697.13	3928.59	0.46	0.56
chromodomain protein, Y chromosome-like	NP_001116858.1	CBY21390.1	7017.17	4180.57	4154.36	3978.92	1.69	1.05
guanidinoacetate methyltransferase	NP_034385.1	CBY21408.1	1167.32	1257.46	2209.87	2357.45	0.53	0.53
GTPase activating RANGAP domain-like 4	NP_001015046.1	CBY21421.1	1981.87	3367.42	4245.83	4395.71	0.47	0.77
sema domain, seven thrombospondin repeats (type 1 and type 1-like), transmembrane domain (TM) and short cytoplasmic domain, (semaphorin) 5B	EDK97887.1	CBY21425.1	1843.11	2156.71	3532.66	2909.91	0.52	0.74
cubilin precursor	NP_001074553.1	CBY21579.1	3961.03	4124.75	6934.52	5205.45	0.57	0.79
solute carrier family 25 (mitochondrial oxodicarboxylate carrier), member 21	NP_766165.2	CBY21586.1	1649.79	1908.64	3501.53	2719.77	0.47	0.70
mannose receptor, C type 2	NP_032652.3	CBY21590.1	2388.63	1794.51	977.7	916.8	2.44	1.96
protein disulfide isomerase associated 3	BAC40527.1	CBY21606.1	3821.71	2529.07	6034.87	5359.55	0.63	0.47
phosphoglycerate kinase 1	BAE26693.1	CBY21645.1	2603.8	3450.88	4006.86	4221.38	0.65	0.82
2-deoxyribose-5-phosphate aldolase homolog (C. elegans)	NP_766321.1	CBY24218.1	3352.23	3688.48	5390.17	5452.76	0.62	0.68
prominin 1	NP_032961.2	CBY24247.1	5347.85	4158.05	2929.5	3264.94	1.83	1.27
phosphoglucomutase 2	CAM27652.1	CBY24267.1	4644.85	4549.51	7137.06	6600.42	0.65	0.69
myosin VIIA	EDL16328.1	CBY24269.1	8895.51	7123.86	5590.76	5825.06	1.59	1.22
phospholipase A2, group IIA (platelets, synovial fluid)	CAA52325.1	CBY14625.1	945.07	2006.33	5519.12	5981.52	0.17	0.34
unnamed protein product	BAE42967.1	CBY14648.1	1484.75	1835.03	3360.15	3007.5	0.44	0.61
growth hormone inducible transmembrane protein	BAE30441.1	CBY14681.1	7351.05	3679.78	3707.67	3799.86	1.98	0.97
transmembrane serine protease 8 precursor	NP_038949.2	CBY17757.1	3084.69	3836.9	5341.57	5733.07	0.58	0.67
collagen, type IV, alpha 6	EDL14762.1	CBY14721.1	1997.55	2142.88	3361.1	3421.86	0.59	0.63
cholinergic receptor, nicotinic, alpha polypeptide 10	NP_001074893.1	CBY14764.1	6001.73	5480.22	14730.7	10740.5	0.41	0.51
meprin A subunit beta precursor	NP_032612.2	CBY14773.1	1601.3	2008.56	3615.95	3339.45	0.44	0.60
Rhesus blood group-associated A glycoprotein	NP_035399.1	CBY14774.1	1867.57	2215.67	3142.47	3397.12	0.59	0.65
myosin ID	NP_796364.2	CBY14820.1	8977.1	7721.26	5669.85	5627.26	1.58	1.37
dynein, axonemal, heavy chain 1	NP_001028840.1	CBY14833.1	2767.39	2392.9	1720.69	1727.27	1.61	1.39
inter-alpha (globulin) inhibitor H5	NP_766059.1	CBY14858.1	10210.2	11356.6	17531.9	14251.1	0.58	0.80
integrin alpha FG-GAP repeat containing 2	EDK99883.1	CBY14866.1	3228.14	2111.36	1812.76	2227.87	1.78	0.95
heterogeneous nuclear ribonucleoprotein H1	NP_067485.1	CBY14897.1	15672.5	7851.56	5725.8	6490.56	2.74	1.21
serine incorporator 5	NP_766176.1	CBY14922.1	4018.11	2991.64	1947.12	1999.73	2.06	1.50
predicted gene 7378; rhomboid, veinlet-like 2 (Drosophila)	NP_898986.2	CBY14932.1	4662.86	3541.32	2554.32	1936.95	1.83	1.83
ATP-binding cassette, sub-family C (CFTR/MRP), member 12; similar to ATP-binding cassette protein C12	NP_766500.3	CBY14940.1	5805.35	4456.89	3843.41	3702.39	1.51	1.20
hemicentin 1	NP_001019891.2	CBY14982.1	4158.79	4535.1	6606.58	6120.39	0.63	0.74
heat shock 105kDa/110kDa protein 1	BAE38016.1	CBY15022.1	25872.8	8367.34	5662.45	7534.55	4.57	1.11
bicaudal C homolog 1 (Drosophila)	EDL31963.1	CBY15039.1	6459.96	8340.7	14482.8	11153	0.45	0.75
angiopoietin-like 2	NP_036053.2	CBY15058.1	4167.19	4878.1	7229.99	6858.17	0.58	0.71
Ras association (RalGDS/AF-6) and pleckstrin homology domains 1	XP_001479527.1	CBY24327.1	7715.95	5314.91	4544.82	4272.89	1.70	1.24
bicaudal D homolog 2 (Drosophila)	NP_084067.1	CBY24346.1	2396.3	1773.8	1575.52	1613.72	1.52	1.10
casein kinase I delta [Rattus norvegicus]	AAA40934.1	CBY24351.1	4861.06	2468.41	1589.91	1589.44	3.06	1.55
enteropeptidase isoform 1	NP_032967.1	CBY24357.1	6734.16	8114.79	10972.1	10330.2	0.61	0.79
demethyl-Q 7	NP_034070.1	CBY24388.1	7704.31	5306.52	4129.78	4209.09	1.87	1.26
RNA polymerase II associated protein 2	EDL20148.1	CBY24389.1	2002.39	1471.67	1087.87	1436.87	1.84	1.02
glucagon receptor	NP_032127.2	CBY24422.1	13532.1	7977.48	5893.25	7845.82	2.30	1.02
transmembrane protein 184a	AAH26659.1	CBY24457.1	5629.49	3804.58	2828.07	3142.73	1.99	1.21
similar to solute carrier family 12, member 2; solute carrier family 12, member 2	NP_033220.2	CBY24492.1	15793.1	8667.91	5173.26	5501.84	3.05	1.58
ADP-ribosylation factor guanine nucleotide-exchange factor 1(brefeldin A-inhibited)	NP_001095900.1	CBY09637.1	5559.04	3541.37	3399.86	3307.31	1.64	1.07
stress-induced phosphoprotein 1	AAH03794.1	CBY09638.1	26227.7	9914.67	7746.94	10059.6	3.39	0.99
similar to fibrillin 2; fibrillin 2	EDL09852.1	CBY09655.1	1577.78	1835.55	2449.21	2081.78	0.64	0.88
peptidylprolyl isomerase B	NP_035279.2	CBY09658.1	1845.53	2787.1	6252.63	8766.93	0.30	0.32
predicted gene 4848	NP_001157997.1	CBY09673.1	2296.3	3285.11	4858.26	4779.42	0.47	0.69
prospero-related homeobox 1	NP_032963.1	CBY09674.1	1968.77	2180.49	4086.67	3786.82	0.48	0.58
integrin beta 1 (fibronectin receptor beta)	BAC40532.1	CBY09787.1	12991.8	9237.4	4699.81	5195.97	2.76	1.78
integrin beta 3	NP_058060.2	CBY09788.1	18746.2	13340.9	6725.43	6955.33	2.79	1.92
transducin-like enhancer of split 3, homolog of Drosophila E(spl)	NP_001077397.1	CBY09808.1	7442.34	9138.58	13552.1	13139.3	0.55	0.70
ets variant gene 1	NP_001156626.1	CBY09865.1	2623.47	2989.54	4230.23	3952.71	0.62	0.76
cysteine-serine-rich nuclear protein 3	BAC30257.1	CBY09908.1	5019.47	4393.73	3051.88	3130.55	1.64	1.40
glutathione S-transferase, alpha 1 (Ya)	AAA37750.1	CBY09928.1	10791.2	6673.98	4105.55	4452.73	2.63	1.50
N-methylpurine-DNA glycosylase	EDL23762.1	CBY09986.1	3050.64	2250.92	1924.28	1949.34	1.59	1.15
ephrin B3	NP_031937.1	CBY10042.1	1987.94	2633.57	4063.93	4371.41	0.49	0.60
protein phosphatase 1, regulatory subunit 10	CAD44294.1	CBY10050.1	8397.74	5303.89	2792.67	3080.83	3.01	1.72
tRNA methyltransferase 61 homolog A (S. cerevisiae)	NP_796348.2	CBY10132.1	6555.28	2953.77	2935.98	2702.9	2.23	1.09
retinitis pigmentosa 2 homolog (human)	NP_598430.1	CBY10133.1	3888.36	1791.75	1615.74	1723.95	2.41	1.04
enhancing factor	CAA52325.1	CBY10157.1	1504.46	1703.87	2763.09	3137.97	0.54	0.54
zinc metallopeptidase, STE24 homolog (S. cerevisiae)	CAD31792.1	CBY19598.1	11111.3	5007.66	4844.09	4942.91	2.29	1.01
pyridoxal (pyridoxine, vitamin B6) kinase	NP_742146.1	CBY19600.1	3156.65	1600.44	1567.56	1437.99	2.01	1.11
dual-specificity tyrosine-(Y)-phosphorylation regulated kinase 1b	CAD61290.1	CBY19604.1	5587.37	3664.79	3264.05	3666.89	1.71	1.00
hydroxysteroid (17-beta) dehydrogenase 6	NP_038814.1	CBY19613.1	5554.41	2845.95	2390.57	2565.77	2.32	1.11
hydroxysteroid (17-beta) dehydrogenase 6	EDL24533.1	CBY19614.1	11548.2	8366	6722.65	7907.89	1.72	1.06
catenin (cadherin associated protein), alpha 2	NP_663785.2	CBY19623.1	4515.26	3778.03	2905.39	2427.38	1.55	1.56
galactose-3-O-sulfotransferase 3	NP_001019888.1	CBY19644.1	3101.97	3061.26	4752.16	5155.62	0.65	0.59
galactose-3-O-sulfotransferase 1	NP_058618.2	CBY19645.1	1599.99	2084.4	3156.45	2896.16	0.51	0.72
enhancer of zeste homolog 2 (Drosophila)	BAD90359.1	CBY19656.1	3567.7	2858.74	2124.3	2302.73	1.68	1.24
unc-45 homolog B (C. elegans)	BAC34921.1	CBY19658.1	30765.9	10705.7	5146.18	7575.35	5.98	1.41
predicted gene 5578	BAC34307.1	CBY19660.1	5939.45	4568.3	3770.05	3943.76	1.58	1.16
thrombospondin 1; similar to thrombospondin 1	XP_922484.3	CBY19669.1	29333.4	23028.3	10044.7	10230.4	2.92	2.25
RIKEN cDNA 4930444A02 gene	BAE42167.1	CBY19672.1	3888.89	4232.59	6287.55	5265.47	0.62	0.80
dynein, axonemal, heavy chain 1	NP_001028840.1	CBY10299.1	2355.96	1719.24	1273.45	1302.01	1.85	1.32
kin of IRRE like (Drosophila)	AAN73043.1	CBY10315.1	1057.98	1234.62	2315.54	2002.13	0.46	0.62
kin of IRRE like 1 (Drosophila), isoform CRA_a	EDL15364.1	CBY10316.1	1829.66	2543.37	3978.88	3825.95	0.46	0.66
RIKEN cDNA 1110031I02 gene	NP_079678.1	CBY21742.1	4089.13	3379.44	6282.4	5080.93	0.65	0.67
unnamed protein product	BAE42967.1	CBY21744.1	2704.47	4285.94	9478.41	7373.03	0.29	0.58
cytochrome P450, family 3, subfamily a, polypeptide 13	NP_031845.1	CBY21750.1	9852	4834.07	2621.88	2874.65	3.76	1.68
La ribonucleoprotein domain family, member 6	NP_080511.2	CBY21768.1	3192.38	4925.78	11844	8754.22	0.27	0.56
butyrylcholinesterase	Q03311.1	CBY21799.1	1963	2189.19	4944.69	4298.37	0.40	0.51
calreticulin	NP_031617.1	CBY21892.1	3935.69	2252.29	8170.33	5169.97	0.48	0.44
cadherin-6 precursor	NP_031692.2	CBY21939.1	6273.64	4056.05	3517.61	2903.64	1.78	1.40
zinc finger protein 622	NP_653106.1	CBY21956.1	3692.92	2736.46	2391.46	2502.63	1.54	1.09
sulfatase modifying factor 1	BAE30762.1	CBY21978.1	1817.35	2288.01	2741.22	3251.04	0.66	0.70
similar to syntenin; syndecan binding protein	BAE29746.1	CBY21990.1	8844.98	5981.72	5156.28	3823.47	1.72	1.56
heat shock protein 9	NP_034611.2	CBY21997.1	17644.1	9621.23	10595.6	9148.92	1.67	1.05
UDP-N-acetyl-alpha-D-galactosamine: polypeptide N-acetylgalactosaminyltransferase 7	NP_653332.3	CBY22032.1	2655.96	2796.05	4815.8	4308.84	0.55	0.65
calpain 2	EDL13105.1	CBY22084.1	2237.26	1901.26	1180.17	1091.09	1.90	1.74
eukaryotic translation initiation factor 2C, 2	AAH56639.1	CBY22129.1	19774.1	10603.8	8643.88	10614.5	2.29	1.00
Kruppel-like factor 15	NP_075673.1	CBY22130.1	1534.53	1595.51	2561.38	2209.59	0.60	0.72
regulatory solute carrier protein, family 1, member 1; DNA-damage inducible protein 2	NP_001017966.1	CBY22176.1	9402.81	2530.36	1493.64	1868.62	6.30	1.35
collagen, type XII, alpha 1	Q60847.3	CBY22190.1	6419.27	3190.61	1975.16	1918.62	3.25	1.66
CUB domain containing protein 2	NP_766461.1	CBY22204.1	1331.33	1571.73	2508.31	2135.09	0.53	0.74
WAP, follistatin/kazal, immunoglobulin, kunitz and netrin domain containing 2	NP_861540.2	CBY22211.1	4597.96	4042.91	9398.73	7176.24	0.49	0.56
catenin (cadherin associated protein), beta 1	BAE21768.1	CBY22259.1	14164	8797.28	4581.76	4196.43	3.09	2.10
kallikrein related-peptidase 13	NP_001034131.2	CBY22272.1	3309.59	4985.72	9577.19	9083.01	0.35	0.55
N-acetylated alpha-linked acidic dipeptidase-like 1	NP_001009546.1	CBY22313.1	2073.02	2244.43	3235.28	2474.91	0.64	0.91
collagen, type XXIV, alpha 1	NP_082046.2	CBY22354.1	1635.16	1668.83	6701.83	5810.03	0.24	0.29
kinase insert domain protein receptor	P35918.1	CBY15131.1	5314.18	3261.96	2105.33	2277.8	2.52	1.43
RIKEN cDNA 9530053A07 gene; Fc fragment of IgG binding protein	NP_001116075.1	CBY15138.1	4038.89	8349.61	28279	25233.7	0.14	0.33
fibulin 2	AAD34456.1	CBY15209.1	4464.76	5822.76	11453.5	9389.4	0.39	0.62
unnamed protein product	BAE36493.1	CBY15320.1	20362.1	13904.3	10292.9	11286.6	1.98	1.23
cubilin precursor	NP_001074553.1	CBY15356.1	2966.63	3272.75	7318	6301.14	0.41	0.52
plasminogen activator inhibitor 1 precursor	NP_032897.2	CBY15357.1	4322.7	4224.34	2020.83	2664.01	2.14	1.59
serine (or cysteine) peptidase inhibitor, clade E, member 1	NP_032897.2	CBY15359.1	5180.02	4753.39	2868.81	3042.64	1.81	1.56
uromodulin	EDL17158.1	CBY15361.1	3350.01	4126.11	7570.29	6171.78	0.44	0.67
carbohydrate sulfotransferase 11	AAI44794.1	CBY10394.1	1730.86	1917.05	3284.6	2266.03	0.53	0.85
protein tyrosine phosphatase, non-receptor type 15; protein tyrosine phosphatase, receptor type, O	AAF70856.1	CBY24655.1	7226.51	5740.41	4025.91	4334.03	1.80	1.32
leukocyte receptor cluster (LRC) member 9	NP_780738.1	CBY24678.1	5935.96	3101.72	1128.57	1349.28	5.26	2.30
serine (or cysteine) peptidase inhibitor, clade B (ovalbumin), member 3A	NP_033152.3	CBY10459.1	15252.3	12060.9	6736.11	7352.74	2.26	1.64
tetraspanin 6	BAE35735.1	CBY10555.1	9511.41	5607.13	4042.09	5540.14	2.35	1.01
transmembrane protease serine 9	NP_001075157.2	CBY10663.1	5440.3	6534.77	8911.98	8320.04	0.61	0.79
Fc fragment of IgG binding protein	NP_001116075.1	CBY10684.1	2475.9	3527.78	9501.15	7810.91	0.26	0.45
solute carrier family 7 (cationic amino acid transporter, y+ system), member 8	NP_058668.1	CBY10687.1	8520.72	4440.35	3228.11	3611.29	2.64	1.23
unnamed protein product	BAE42967.1	CBY24712.1	2048.65	3637.2	7946.96	8200.14	0.26	0.44
solute carrier organic anion transporter family, member 2a1	EDL21062.1	CBY24724.1	5193.73	3222.18	3216.01	3193.9	1.61	1.01
subacute ozone induced inflammation; RIKEN cDNA 2610204M08 gene	AAI15423.2	CBY24734.1	4059.88	3422.51	2597.68	2738.93	1.56	1.25
latrophilin 3	Q80TS3.3	CBY24765.1	2526.74	4518.37	9518.22	7807.3	0.27	0.58
polycystic kidney disease protein 1-like 2 precursor	NP_083962.4	CBY24766.1	4811.49	8328.36	16940.9	13344.7	0.28	0.62
eukaryotic translation initiation factor 2C, 1	AAI29916.1	CBY24769.1	11204.9	5969.38	5363.41	5627.87	2.09	1.06
uromodulin, isoform CRA_a	EDL17158.1	CBY24938.1	2263.35	1694.38	1429.75	1463.6	1.58	1.16
dihydropyrimidinase	NP_073559.3	CBY24949.1	1461.56	1990.73	2913.94	3257.82	0.50	0.61
transmembrane protein 8 (five membrane-spanning domains)	EDL22487.1	CBY22415.1	2170.91	3458.43	5141.69	5022.77	0.42	0.69
La ribonucleoprotein domain family, member 6	BAC30400.1	CBY22475.1	4981.38	6407.89	8817.74	7780.92	0.56	0.82
catenin (cadherin associated protein), alpha 1	NP_033948.1	CBY22479.1	13893.6	10014.1	6161.51	5460.4	2.25	1.83
protease, serine, 3	BAE20835.1	CBY22517.1	6540.65	14010.3	21887.7	20458.2	0.30	0.68
mCG119836	EDL35544.1	CBY22561.1	1364.44	1916.24	2446.51	2095.57	0.56	0.91
macrophage stimulating 1 receptor (c-met-related tyrosine kinase)	Q62190.2	CBY22578.1	5590.45	3245.01	2374.66	2302.01	2.35	1.41
similar to Sodium- and chloride-dependent glycine transporter 2 (GlyT2) (GlyT-2) (Solute carrier family 6 member 5); solute carrier family 6 (neurotransmitter transporter, glycine), member 5	AAI57998.1	CBY22644.1	1565.84	2164.76	2916.29	2805.46	0.54	0.77
exocyst complex component 7	NP_001156344.1	CBY22671.1	4647.96	3075.68	3023.08	2623.15	1.54	1.17
transmembrane 9 superfamily protein member 4	NP_598608.2	CBY22672.1	6627.78	4668.52	4145.58	4024.41	1.60	1.16
RIKEN cDNA B230339M05 gene	CAM14581.1	CBY22673.1	6182.06	3958.98	3144.81	3135.85	1.97	1.26
endoplasmin	NP_035761.1	CBY22718.1	11691.2	10172	26904.2	25804.3	0.43	0.39
mannose receptor, C type 1	EDL08064.1	CBY22723.1	1372.12	1619.78	2251.99	1949.68	0.61	0.83
serine/threonine kinase 17b (apoptosis-inducing)	EDL00003.1	CBY22736.1	2223.51	1456.52	1437.19	1368.3	1.55	1.06
heparan sulfate (glucosamine) 3-O-sulfotransferase 1	NP_034604.1	CBY22787.1	1235.36	1700.09	2323.2	2069.22	0.53	0.82
active BCR-related gene	NP_942598.1	CBY22854.1	4907.33	4287.59	3044.57	2814.25	1.61	1.52
5'-nucleotidase, cytosolic IB	Q91YE9.1	CBY22917.1	8140.9	3903.72	2928.33	3917.8	2.78	1.00
cleavage and polyadenylation factor subunit homolog (S. cerevisiae)	BAE36493.1	CBY15486.1	19717.6	12510.7	10099.7	9923.7	1.95	1.26
ATP-binding cassette, sub-family G (WHITE), member 1	NP_033723.1	CBY15508.1	3875.11	2102.82	1744.73	1542.5	2.22	1.36
transmembrane protease, serine 9	AAI58103.1	CBY15554.1	3697.26	7413.14	16859.5	15350.7	0.22	0.48
beta-1,4-galactosyltransferase 1	NP_071641.1	CBY15620.1	10483.8	12456	22423.7	19358.9	0.47	0.64
Jun proto-oncogene related gene d	NP_034722.1	CBY15634.1	5049.34	2576.43	1319.72	1789.8	3.83	1.44
selectin, platelet	NP_035477.1	CBY15696.1	1294.43	888.845	2297.84	2268.39	0.56	0.39
heparan sulfate (glucosamine) 3-O-sulfotransferase 6	NP_001012402.1	CBY15721.1	1969.36	2176.49	3325.12	2978.62	0.59	0.73
CREB binding protein	AAL87531.1	CBY15750.1	8500	5723.73	5644.94	6046.98	1.51	0.95
unnamed protein product	BAC29973.1	CBY15765.1	9122.67	6698.9	5708.78	5586.57	1.60	1.20
predicted gene 6086	NP_001034308.1	CBY15774.1	1214.25	1503.84	1894.73	2330.39	0.64	0.65
unnamed protein product	BAE42967.1	CBY15799.1	2636.11	3618.03	6377.47	5553.4	0.41	0.65
mCG141862, isoform CRA_c	EDL25573.1	CBY15801.1	5147.86	4680.71	8318.52	6905.75	0.62	0.68
integrator complex subunit 6	AAH58637.1	CBY15808.1	18266.2	17135.7	10971.8	10526.6	1.66	1.63
MAP kinase-interacting serine/threonine kinase 2	NP_067437.1	CBY15817.1	25424.7	13814.9	11519.9	12592.5	2.21	1.10
chymotrypsin-like	NP_075671.1	CBY15821.1	1330.23	1806.74	2281.43	2087.41	0.58	0.87
ovochymase 2	NP_766496.2	CBY10743.1	4280.45	7704.97	13681.8	11595.4	0.31	0.66
Rho guanine nucleotide exchange factor (GEF) 3	BAC26652.1	CBY10746.1	1977.85	1207.99	1215.32	1026.98	1.63	1.18
gamma-glutamyltransferase 1	NP_032142.1	CBY10748.1	2339.88	1361.2	1529.54	1428.22	1.53	0.95
RIKEN cDNA 2310051M13 gene	NP_081620.2	CBY24999.1	13489.9	17095.6	25168.7	19927.4	0.54	0.86
RIKEN cDNA 5930434B04 gene; hypothetical protein LOC100047034	NP_084138.1	CBY25000.1	8909.34	7131.37	5484.07	5059.61	1.62	1.41
DEAD/H (Asp-Glu-Ala-Asp/His) box polypeptide 3, X-linked	AAI50863.1	CBY25002.1	7188.14	4554.89	4729.77	4558.48	1.52	1.00
major vault protein	BAC40115.1	CBY25003.1	33208.2	26043.8	8431.59	8298.17	3.94	3.14
zinc finger protein 598	NP_898972.1	CBY25028.1	5172.56	2584.43	2629.2	2239.22	1.97	1.15
serine racemase	NP_038789.1	CBY10770.1	2768.18	2742.14	4160.4	4369.55	0.67	0.63
meprin A subunit beta precursor	NP_032612.2	CBY10777.1	2030.35	2802.99	3634.46	3421.27	0.56	0.82
thiosulfate sulfurtransferase (rhodanese)-like domain containing 1	NP_001157997.1	CBY10802.1	5389.33	1470.87	867.555	1191.55	6.21	1.23
Fc fragment of IgG binding protein	NP_001116075.1	CBY10832.1	4517.35	8279.5	22841.8	18962.2	0.20	0.44
phospholipase A2, group IB, pancreas	NP_035237.1	CBY10844.1	1216.08	2939.94	5422.43	5160.1	0.22	0.57
CUB domain-containing protein 2 precursor	NP_766461.1	CBY10852.1	2040.43	2008.92	3610.26	3602.16	0.57	0.56
surfactant associated protein D	NP_033186.1	CBY10853.1	2833.7	3100	5578.6	3958.31	0.51	0.78
plasminogen, isoform CRA_a	EDL02061.1	CBY10859.1	6831.91	6859.78	13224.6	10749.3	0.52	0.64
group IID secretory phospholipase A2 precursor	NP_035239.1	CBY19707.1	2814.65	3619.55	5945.8	6668.76	0.47	0.54
activating transcription factor 2; similar to Cyclic AMP-dependent transcription factor ATF-2 (Activating transcription factor 2) (cAMP response element-binding protein CRE-BP1) (MXBP protein)	AAA40394.1	CBY10894.1	20095.9	10047.5	4678.01	5183.58	4.30	1.94
hemicentin 1	NP_001019891.2	CBY10946.1	2380.21	2479.62	4012.8	3862.26	0.59	0.64
thioredoxin reductase 3	Q99MD6.2	CBY19735.1	14663.6	9978.8	8119.6	9292.7	1.81	1.07
phospholipase A2, membrane associated precursor	NP_001076000.1	CBY19769.1	1032.11	999.01	2167.28	1831.02	0.48	0.55
programmed cell death 6 interacting protein	NP_001158150.1	CBY10991.1	20854.7	11029	3552.8	4049.68	5.87	2.72
sulfide quinone reductase-like (yeast)	EDL28115.1	CBY11014.1	5903.06	2603.59	2654.12	2473.6	2.22	1.05
adaptor protein complex AP-1, gamma 1 subunit	P22892.3	CBY11028.1	6611.17	4230.27	3897.39	3693.47	1.70	1.15
butyrylcholinesterase	NP_033868.3	CBY11031.1	2493.72	1905.65	1287.89	1135.06	1.94	1.68
otoconin-90 precursor	NP_035083.1	CBY11075.1	1549.05	2075.98	2748.91	3290.07	0.56	0.63
otoconin-90 precursor	NP_035083.1	CBY11077.1	1279.36	1385.62	2270.21	1953.12	0.56	0.71
RIKEN cDNA 4931440B09 gene	NP_081920.1	CBY11089.1	3196.23	6269.95	16710	17120.2	0.19	0.37
RIKEN cDNA 1200009O22 gene	NP_080093.1	CBY22926.1	1173.9	1304	2243.31	2205.07	0.52	0.59
RAB11A, member RAS oncogene family	NP_004654.1	CBY22959.1	3412.37	2497.51	1777.05	1647.76	1.92	1.52
eukaryotic translation initiation factor 4, gamma 2	EDL17010.1	CBY22960.1	8112.26	2735.05	2704.47	3178.54	3.00	0.86
DENN/MADD domain containing 4A	NP_001156389.1	CBY22972.1	20645.6	10802.4	5374.58	6122.7	3.84	1.76
inositol monophosphatase domain containing 1	NP_808398.1	CBY23048.1	2494.93	2392.99	4690.89	5050.15	0.53	0.47
similar to Aspartate aminotransferase, cytoplasmic (Transaminase A) (Glutamate oxaloacetate transaminase 1); glutamate oxaloacetate transaminase 1, soluble	P05201.2	CBY23053.1	3835.18	4046.91	6045.2	5226.18	0.63	0.77
selectin, endothelial cell	EDL39265.1	CBY23065.1	7048.8	6294.52	4040.06	4569.76	1.74	1.38
procollagen C-endopeptidase enhancer protein	NP_032814.2	CBY23110.1	1511.41	1809.85	2748.47	2788.63	0.55	0.65
serine protease inhibitor, Kunitz type 2	NP_035594.1	CBY23113.1	7182.24	3775.28	2186.99	2547.46	3.28	1.48
ankyrin repeat domain 50	BAE27678.1	CBY23117.1	6980.61	4564.16	2738.19	2821.9	2.55	1.62
solute carrier family 5 (iodide transporter), member 8	NP_663398.2	CBY23168.1	4889.37	5574.3	8229.15	6730.92	0.59	0.83
L-threonine dehydrogenase	NP_067455.5	CBY23193.1	3123	3124.82	6488.28	5754.39	0.48	0.54
transmembrane and coiled coil domains 3	BAC37701.1	CBY23247.1	8235.34	5617.66	3406.79	3785.09	2.42	1.48
arylsulfatase A	P50428.1	CBY23264.1	6668.87	9894.48	15291.6	13680	0.44	0.72
similar to mKIAA0658 protein; cryptochrome 2 (photolyase-like)	BAA19864.1	CBY23271.1	3590.39	2295.14	2103.66	1652.28	1.71	1.39
branched chain ketoacid dehydrogenase E1, alpha polypeptide	NP_031559.3	CBY23283.1	4715.02	4553.52	7541.22	5767.7	0.63	0.79
EGF repeat transmembrane protein	AAB01338.1	CBY23327.1	12285.1	26738.5	43189.8	35940.8	0.28	0.74
pro-epidermal growth factor precursor	NP_034243.2	CBY11153.1	10043.7	13191.1	22962.4	16984.7	0.44	0.78
gamma-aminobutyric acid (GABA) B receptor, 2; similar to ortholog of human G protein-coupled receptor 51 GPR51	XP_001473623.1	CBY11180.1	5268.24	4217.16	2438.95	2117.82	2.16	1.99
hypothetical protein LOC100045969; SAM domain and HD domain, 1	EDL06224.1	CBY11194.1	4002.96	2349.07	2199.3	2191.66	1.82	1.07
abhydrolase domain containing 4	EDL36362.1	CBY11216.1	7073.18	3343.84	1859.2	1801.7	3.80	1.86
apolipoprotein D	NP_031496.2	CBY11217.1	12046.1	10756.2	4071.03	4018.96	2.96	2.68
pro-epidermal growth factor precursor	NP_034243.2	CBY11219.1	1655.93	1742.06	2981.15	3002.64	0.56	0.58
mCG126011	EDL14446.1	CBY19784.1	9692.22	6389.43	5191.81	5310.91	1.87	1.20
leucine-rich repeat LGI family, member 1	NP_064674.1	CBY19797.1	5723.38	2863.04	2431.91	3645.09	2.35	0.79
CNDP dipeptidase 2 (metallopeptidase M20 family)	BAE31451.1	CBY19824.1	2873.07	3320.97	5647.12	5565.62	0.51	0.60
4-aminobutyrate aminotransferase	NP_766549.2	CBY19825.1	2315.05	3501.61	5575.5	6015.03	0.42	0.58
ribonucleotide reductase M2	NP_033130.1	CBY19835.1	6499.12	2690.07	2415.1	2464.36	2.69	1.09
uromodulin	BAE38225.1	CBY19840.1	2587.49	4343.73	8410.14	7880.36	0.31	0.55
Unc-51 like kinase 1 (C. elegans)	BAE33746.1	CBY19843.1	7875.71	4999.94	3525	3452.99	2.23	1.45
alpha-(1,3)-fucosyltransferase isoform b	NP_001170837.1	CBY11287.1	1923.82	2730.52	4142.03	4270.1	0.46	0.64
heat shock transcription factor 4	Q9R0L1.2	CBY25079.1	5960.96	2755.36	2324.52	2301.92	2.56	1.20
ilvB (bacterial acetolactate synthase)-like	NP_776112.1	CBY25080.1	6037.48	4070.49	3738.34	3410.87	1.62	1.19
unc-50 homolog (C. elegans)	EDL14524.1	CBY25081.1	5865.78	4353.7	3631.53	3761.74	1.62	1.16
numb gene homolog (Drosophila)	AAD47834.1	CBY25085.1	4168.34	3263.72	2492.93	2519.32	1.67	1.30
kinesin family member 5A	NP_032473.2	CBY25087.1	1995.61	1679.14	1107.07	1167.81	1.80	1.44
sorting nexin 33	NP_780692.2	CBY25088.1	3523.34	2538.55	1985.44	2105.76	1.77	1.21
C1q and tumor necrosis factor related protein 5; membrane-type frizzled-related protein	NP_667337.1	CBY25116.1	1636.3	1697.12	2738.22	2248.9	0.60	0.75
non imprinted in Prader-Willi/Angelman syndrome 2 homolog (human)	EDL21873.1	CBY25125.1	4012.01	2477.98	2626.93	2431.89	1.53	1.02
interferon inducible GTPase 1; interferon-inducible GTPase-like	AAH29756.1	CBY11345.1	1485.87	1997.98	2435.98	2625.95	0.61	0.76
unnamed protein product	BAE38225.1	CBY11349.1	1729.8	2050.15	3191.61	2979.62	0.54	0.69
3-hydroxy-3-methylglutaryl-Coenzyme A reductase	NP_032281.2	CBY11381.1	9281.95	4398.48	3090.14	3231.51	3.00	1.36
enhancing factor	CAA52325.1	CBY11390.1	1664.58	2262.84	3918.23	3811.73	0.42	0.59
G protein-coupled receptor 124	Q91ZV8.2	CBY11410.1	1247.01	1620.54	2848.17	2503.41	0.44	0.65
glycoprotein 1b, alpha polypeptide; hypothetical protein LOC100048807	NP_034456.2	CBY11411.1	1301.14	1742.64	3233.29	3102.04	0.40	0.56
protein tyrosine phosphatase, non-receptor type 9	NP_062625.2	CBY23355.1	2061.51	2470.32	4180.06	4286.44	0.49	0.58
arylsulfatase G	BAD32360.1	CBY23362.1	1282.29	1460.33	2628.64	2420.2	0.49	0.60
galactosamine (N-acetyl)-6-sulfate sulfatase	AAF63155.1	CBY23363.1	2816.33	3789.09	6489.49	5671.61	0.43	0.67
tectorin alpha	NP_033373.2	CBY23378.1	1604.14	2253.07	4778.08	4063.21	0.34	0.55
MAM domain containing 2	EDL41603.1	CBY23384.1	1864.69	2411.87	3047.26	3142.34	0.61	0.77
transmembrane protease, serine 5 (spinesin)	EDL25720.1	CBY23385.1	2425.87	3167	8791.64	6400.05	0.28	0.49
mCG119836	EDL35544.1	CBY23433.1	2537.54	4411.34	6301.15	6702.8	0.40	0.66
meprin 1 beta	NP_032612.2	CBY23446.1	2165.84	4625.42	9691.03	7726.76	0.22	0.60
meprin A subunit beta precursor	NP_032612.2	CBY23447.1	3553.58	6739.16	15517.2	11451.3	0.23	0.59
leucine-rich repeats and immunoglobulin-like domains 2	EDL07570.1	CBY23481.1	7946.69	4342.32	3163.59	2970.15	2.51	1.46
fibrillin 1	Q61554.1	CBY23496.1	1621.88	3541.12	5652.94	4894.27	0.29	0.72
Meprin A subunit beta	Q61847.1	CBY23497.1	1207.9	2277.68	3912.11	3274.2	0.31	0.70
polycystic kidney and hepatic disease 1-like 1	NP_619615.2	CBY23505.1	2712.47	3417.99	6061.52	5507.29	0.45	0.62
double von Willebrand factor A domains	BAF95091.1	CBY23511.1	3916.79	6040.35	6882.89	6868.96	0.57	0.88
peroxidasin homolog (Drosophila)	AAI50790.1	CBY23580.1	2782.28	6393.63	11622.6	8875.47	0.24	0.72
pancreatic carboxypeptidase B1	NP_083982.1	CBY23619.1	3223.41	973.255	642.22	576.105	5.02	1.69
chitinase, acidic	AAF31644.1	CBY23620.1	5193.36	5347.84	7937.73	7260.84	0.65	0.74
tolloid-like 2	EDL41853.1	CBY23646.1	1715.3	2282.81	4290.94	3316.53	0.40	0.69
urocanase domain containing 1	Q8VC12.1	CBY15923.1	2034.07	2297.81	3261.32	3137.63	0.62	0.73
suppressor of Ty 6 homolog (S. cerevisiae)	NP_033323.2	CBY15997.1	7872.1	5819.14	5223.09	4892.24	1.51	1.19
meprin A subunit beta precursor	NP_032612.2	CBY16069.1	8773.5	10821	13940.3	12397.8	0.63	0.87
zinc finger, RAN-binding domain containing 2	BAE39790.1	CBY16117.1	20850.6	8190.73	4893.89	5312.84	4.26	1.54
AHA1, activator of heat shock protein ATPase homolog 1 (yeast)	BAE38913.1	CBY16119.1	8848.72	4879.1	4175.29	5412.71	2.12	0.90
fucosyltransferase 4	NP_034372.1	CBY11529.1	4404.05	3609.53	7865.46	6815.37	0.56	0.53
eukaryotic translation initiation factor 4E	NP_446426.1	CBY11531.1	36436.6	22905	5723.83	5479.77	6.37	4.18
huntingtin interacting protein 1	EDL19363.1	CBY11537.1	4809.25	4152.73	3023.93	3131.14	1.59	1.33
arylsulfatase i	NP_001033588.1	CBY11544.1	2970.42	4031.23	8536.58	8200.77	0.35	0.49
double von Willebrand factor A domains	BAF95091.1	CBY11552.1	5178.87	5661.41	10185.7	9345.26	0.51	0.61
CD97 antigen	NP_001156502.1	CBY11563.1	3615.27	3122.12	7077.28	6570.12	0.51	0.48
alpha-(1,3)-fucosyltransferase	NP_034373.1	CBY11573.1	5762.9	7863.64	12565.6	9956.17	0.46	0.79
monooxygenase, DBH-like 1	AAH25892.1	CBY11687.1	3355.59	1555.99	1169.46	1434.52	2.87	1.08
Usher syndrome 2A (autosomal recessive, mild) homolog (human)	NP_067383.3	CBY11718.1	1577.37	1955.44	2388.82	2474.17	0.66	0.79
galactose-3-O-sulfotransferase 3	NP_001019888.1	CBY11728.1	2086.45	3009.95	5751.35	5312.35	0.36	0.57
ligand dependent nuclear receptor corepressor	BAC98252.1	CBY11737.1	1242.93	1305.73	2170.1	1989.8	0.57	0.66
hemicentin 1	NP_001019891.2	CBY11775.1	28198.9	16575	9439.1	11379.6	2.99	1.46
ovo-like 2 (Drosophila)	NP_081200.2	CBY11792.1	2079.99	3463.66	4450.35	4221.88	0.47	0.82
collagen, type VI, alpha 3	AAC23667.1	CBY11793.1	8352.42	6608.42	17703.2	17500.1	0.47	0.38
UDP-Gal:betaGlcNAc beta 1,4- galactosyltransferase, polypeptide 1	NP_071641.1	CBY07396.1	7944.43	9088.8	19152.1	15133.9	0.41	0.60
zinc finger protein 36, C3H type-like 3	NP_001009549.1	CBY07403.1	2785.72	3327.58	4723.62	4213.12	0.59	0.79
serine (or cysteine) peptidase inhibitor, clade B (ovalbumin), member 11	AAH10313.1	CBY07410.1	5995.31	7367.18	3536.13	3776.11	1.70	1.95
enhancing factor	CAA52325.1	CBY07429.1	1549.87	1774.35	4424.99	4288.59	0.35	0.41
mCG23536, isoform CRA_a	EDL11277.1	CBY07440.1	1597.87	2279.79	2836.11	3073.43	0.56	0.74
ATP-binding cassette, sub-family A (ABC1), member 3	AAH79617.1	CBY07443.1	2585.85	3077.5	3932.83	3161.73	0.66	0.97
mannose receptor, C type 1	NP_032651.2	CBY07450.1	3255.84	2722.84	1706.78	1352.22	1.91	2.01
phospholipase A2, group IID	BAE42967.1	CBY11829.1	3369.48	5297.73	13583	10155.8	0.25	0.52
carboxypeptidase B1 (tissue)	NP_083982.1	CBY11841.1	1656.41	1784.2	2643.05	2538.41	0.63	0.70
tolloid-like	BAE23891.1	CBY19847.1	3448.09	2895.45	5319.07	4408.42	0.65	0.66
RIKEN cDNA A630007B06 gene	EDL01767.1	CBY19881.1	5636.6	4191.57	3644.51	3312.57	1.55	1.27
paired-like homeodomain transcription factor 2	NP_001035967.1	CBY19890.1	1482.47	2264.68	3071.4	2970.91	0.48	0.76
eukaryotic translation initiation factor 2C, 1	NP_036331.1	CBY11926.1	5176.54	3109.83	3017.3	3152.66	1.72	0.99
met proto-oncogene	P16056.1	CBY11964.1	6431.05	5679.73	3915.66	4016.55	1.64	1.41
BSD domain containing 1	NP_598650.2	CBY11974.1	5012.26	3203.23	3125.23	2880.54	1.60	1.11
transmembrane and coiled-coil domains 4	NP_084133.1	CBY11980.1	7717.27	5615.99	3221.81	2972.78	2.40	1.89
Fc fragment of IgG binding protein	NP_001116075.1	CBY12026.1	2869.99	3728.24	4583.32	4255.39	0.63	0.88
glutamine fructose-6-phosphate transaminase 2	NP_038557.1	CBY17885.1	2867.96	3377.36	4481	5074.48	0.64	0.67
H1 histone family, member 0	NP_032223.2	CBY17906.1	2192.15	1433.35	1274.07	1249.53	1.72	1.15
malic enzyme 2, NAD(+)-dependent, mitochondrial	EDL09553.1	CBY17957.1	6469.99	3751.43	3106.52	3561.93	2.08	1.05
glycine amidinotransferase (L-arginine:glycine amidinotransferase)	NP_080237.1	CBY17973.1	2185.79	2406.3	4064.57	4175.52	0.54	0.58
hemicentin 1	NP_001019891.2	CBY17977.1	1204.72	1290.67	1810.24	1954.96	0.67	0.66
ring finger protein 145	BAC31431.1	CBY17988.1	15949.1	7133.71	6173.59	6905.91	2.58	1.03
mCG126042	EDL39475.1	CBY18020.1	3108.17	4905.03	11858	10287.7	0.26	0.48
glutamate-cysteine ligase, catalytic subunit	NP_034425.1	CBY18090.1	7222.54	3370.31	2935.11	2912.81	2.46	1.16
Meprin A subunit beta	Q61847.1	CBY18140.1	2410.88	3417.89	4087.89	3374.12	0.59	1.01
WSC domain containing 2	NP_796266.2	CBY18181.1	2045.7	2811.93	3123.17	3736.71	0.66	0.75
nuclear receptor subfamily 1, group H, member 3	Q9Z0Y9.2	CBY18246.1	2097.59	2392.04	3160.93	3587.3	0.66	0.67
histidine ammonia lyase	NP_034531.1	CBY18252.1	3482.05	3990.12	6127.37	5570.72	0.57	0.72
ubiquitin specific peptidase 5 (isopeptidase T)	BAE32312.1	CBY12040.1	2206.82	2243.41	1394.97	1355.28	1.58	1.66
enhancing factor	CAA52325.1	CBY12043.1	1263.36	2487.85	5953.62	5806.46	0.21	0.43
carbonic anhydrase 4	NP_031633.1	CBY12062.1	4858.81	4948.34	12331.7	12752.4	0.39	0.39
DnaJ (Hsp40) homolog, subfamily C, member 10	Q9DC23.1	CBY12063.1	1224.25	1879.37	3042.01	2665.7	0.40	0.71
superoxide dismutase	NP_035564.1	CBY12068.1	3271.55	4542.13	6433.11	6681.15	0.51	0.68
carboxylesterase 5	NP_766347.1	CBY12110.1	12195.7	5811.4	5352.92	5327.38	2.28	1.09
mannose receptor, C type 2	CAM24831.1	CBY12121.1	2391.8	1440.6	754.75	786.69	3.17	1.83
similar to Astacin-like metalloendopeptidase precursor (Oocyte astacin) (Ovastacin); astacin-like metalloendopeptidase (M12 family)	Q6HA09.3	CBY12133.1	3944.52	6760.39	12131.7	12264.5	0.33	0.55
WSC domain containing 1	EDL12651.1	CBY12159.1	1015.43	1842.36	2202.62	2854.97	0.46	0.65
cadherin 6	NP_031692.2	CBY12173.1	9201.96	6038.81	5637.89	5202.96	1.63	1.16
plasminogen	EDL02061.1	CBY12175.1	3730.16	5371.19	10823.8	9987.62	0.34	0.54
transgelin 3	NP_062728.1	CBY12189.1	1249.83	1176.47	2608.39	2305.16	0.48	0.51
hect domain and RLD 4	NP_080377.2	CBY12230.1	10207.6	4323.2	3482.12	3863.32	2.93	1.12
dynein, axonemal, heavy chain 1	NP_001028840.1	CBY12236.1	2819.86	1954.91	1465.61	1564.14	1.92	1.25
mCG126042	EDL39475.1	CBY12284.1	1454.42	1930.69	2238.68	2272.3	0.65	0.85
mCG119836	EDL35544.1	CBY12286.1	8334.14	6204.06	14785.8	13164.5	0.56	0.47
zonadhesin	O88799.1	CBY25135.1	14330.2	12282.1	7667.6	6641.3	1.87	1.85
caveolin-3 [Mus musculus]	NP_031643.1	CBY20090.1	3491.16	3943.81	5433.14	5763.88	0.64	0.68
mKIAA1333 protein [Mus musculus]	BAC98142.1	CBY20120.1	3989.57	2635.86	2598.38	2441.91	1.54	1.08
unnamed protein product [Mus musculus]	BAC27970.1	CBY20447.1	1565.81	1812.8	2350.51	1811.85	0.67	1.00
unnamed protein product [Mus musculus]	BAE36449.1	CBY20524.1	1315.43	1494.87	2129.32	1833.15	0.62	0.82
EF-hand domain-containing protein 1 [Mus musculus]	NP_082250.1	CBY20539.1	1248.6	1147.76	2124.72	1619.06	0.59	0.71
nuclear receptor subfamily 4, group A, member 2 [Mus musculus]	CAM19168.1	CBY20544.1	3377.26	3787.39	5712.68	4965.77	0.59	0.76
cystathionine gamma-lyase [Mus musculus]	NP_666065.1	CBY20955.1	9337.14	12040.4	5571.22	6716.33	1.68	1.79
deformed epidermal autoregulatory factor 1 canonical isoform [Mus musculus]	ACN61629.1	CBY23910.1	3861.09	7137.27	5722.56	4052.78	0.67	1.76
Phosphoenolpyruvate carboxykinase 1, cytosolic [Mus musculus]	AAH37629.1	CBY23953.1	3670.32	9920.12	3113.46	5100.42	1.18	1.94
78 kDa glucose-regulated protein precursor [Mus musculus]	NP_071705.3	CBY24005.1	15123.8	21874.8	9362.59	12579.2	1.62	1.74
carbonic anhydrase 2 [Mus musculus]	NP_033931.4	CBY16279.1	1309.68	1243.48	2405.98	1671.47	0.54	0.74
serine protease hepsin isoform 2 [Mus musculus]	NP_032307.2	CBY17822.1	9271.04	13976.2	27215.6	24509.4	0.34	0.57
uronyl-2-sulfotransferase [Mus musculus]	EDL03535.1	CBY12378.1	2125.37	2254.75	3360.77	3104.23	0.63	0.73
adenosine kinase isoform 1 [Mus musculus]	NP_598840.1	CBY12411.1	3037.2	7117.27	3095.47	4679.09	0.98	1.52
troponin C, slow skeletal and cardiac muscles [Mus musculus]	NP_033419.1	CBY12556.1	3017.97	3355.23	4892.7	5031.43	0.62	0.67
hypothetical protein LOC73822 [Mus musculus]	NP_082933.2	CBY12657.1	1259.1	3070.64	991.893	1608.77	1.27	1.91
creatine kinase S-type, mitochondrial precursor [Mus musculus]	NP_940807.1	CBY18300.1	5511.31	5494.33	8457.18	7088.89	0.65	0.78
unnamed protein product [Mus musculus]	BAC30300.1	CBY07557.1	1731.55	2036.75	3040.76	2700.89	0.57	0.75
carbonic anhydrase 9 precursor [Mus musculus]	NP_647466.2	CBY07618.1	1681.93	2968.29	3151.1	3095.25	0.53	0.96
long-chain specific acyl-CoA dehydrogenase, mitochondrial precursor [Mus musculus]	NP_031407.2	CBY07619.1	1461.67	1967.22	2541.28	2346.74	0.58	0.84
mCG13774, isoform CRA_a [Mus musculus]	EDL33556.1	CBY07634.1	1154.02	1312.85	1877.91	1563.55	0.61	0.84
Chain B, Crystal Structure Of Human Amsh-Lp Dub Domain In Complex With Lys63-Linked Ubiquitin Dimer	2ZNV	CBY12790.1	51028.9	30840.4	10337.8	15976.9	4.94	1.93
pancreatic carboxypeptidase B1 [Mus musculus]	NP_083982.1	CBY12847.1	3174.73	1143.7	750.46	812.1	4.23	1.41
Golgi-associated plant pathogenesis-related protein 1 [Mus musculus]	NP_081726.1	CBY13014.1	2792.26	7783.08	3132.72	5653.89	0.89	1.38
hypothetical protein LOC232236 [Mus musculus]	NP_766318.2	CBY18836.1	2525.65	1961.66	1548.47	1653.94	1.63	1.19
endoplasmic reticulum-Golgi intermediate compartment protein 1 [Mus musculus]	NP_080446.1	CBY08126.1	1639.33	1314.95	2560.62	2107.35	0.64	0.62
U8 snoRNA-decapping enzyme [Mus musculus]	NP_083661.2	CBY19006.1	3574.14	3124.79	2202.92	1900.47	1.62	1.64
UDP-N-acetylglucosamine transferase subunit ALG13 homolog [Mus musculus]	NP_080523.2	CBY19010.1	5572.62	3648.09	2907.35	2835.24	1.92	1.29
baculoviral IAP repeat-containing 3 [Mus musculus]	CAM27796.1	CBY08367.1	3746.54	3040.41	2050.28	2089.95	1.83	1.45
unnamed protein product [Mus musculus]	BAE24513.1	CBY08516.1	35865.3	25918.6	17489.9	21358.3	2.05	1.21
tripartite motif-containing 26 [Mus musculus]	CAX15650.1	CBY08650.1	2138.97	1501.45	1139.62	789.355	1.88	1.90
WSC domain containing 2 [Mus musculus]	NP_796266.2	CBY13550.1	1693.44	2429.81	3217.59	3999	0.53	0.61
Klhl13 protein [Mus musculus]	AAI00394.1	CBY13653.1	1570.04	2004.95	2822.96	2671.73	0.56	0.75
enhancing factor [Mus musculus]	CAA52325.1	CBY13670.1	1325.4	1404.43	2168.32	2483.1	0.61	0.57
NADPH:adrenodoxin oxidoreductase, mitochondrial precursor [Mus musculus]	NP_032023.1	CBY08830.1	2008.8	1647.73	1161.12	1358.16	1.73	1.21
Mbl1 protein [Mus musculus]	AAH12245.1	CBY06808.1	6902.7	4346.45	4601.21	4045.55	1.50	1.07
collagen alpha-1(XII) chain [Mus musculus]	NP_031756.2	CBY06817.1	1485.05	3696.7	695.514	1376.16	2.14	2.69
Chain A, Structure Of Gankyrin-S6atpase Photo-Cross-Linked Site-Specifically, And Incoporated By Genetic Code Expansion	3AJI	CBY07015.1	3801.78	2189.61	2199.32	2288.65	1.73	0.96
5-oxoprolinase [Mus musculus]	NP_694762.1	CBY07073.1	1622.62	1896.81	2632.55	2355.62	0.62	0.81
laminin subunit gamma-1 precursor [Mus musculus]	NP_034813.2	CBY07094.1	3765.07	7261.42	3807.33	5079.77	0.99	1.43
protein disulfide-isomerase A6 [Mus musculus]	NP_082235.1	CBY07145.1	8288.2	7064.49	13824.8	12790.6	0.60	0.55
tissue factor pathway inhibitor [Mus musculus]	CAM17380.1	CBY07184.1	2383.61	1951.07	1519.26	1320.56	1.57	1.48
brain-specific angiogenesis inhibitor 3 precursor [Mus musculus]	NP_783573.4	CBY07311.1	13385.8	23334.3	10398.5	6474.82	1.29	3.60
galactosylceramide sulfotransferase [Mus musculus]	NP_058618.2	CBY09001.1	4156.88	2622.86	1608.19	1884.42	2.58	1.39
cytokine-inducible SH2-containing protein [Mus musculus]	NP_034025.1	CBY09080.1	6797.09	6377.79	12260.5	9625.57	0.55	0.66
unnamed protein product [Mus musculus]	BAE24486.1	CBY13778.1	3382.14	1818.06	1867.99	1820.26	1.81	1.00
unnamed protein product [Mus musculus]	BAC26162.1	CBY13906.1	1731.57	2050.02	2685.18	2496.32	0.64	0.82
myosin light chain kinase, smooth muscle [Mus musculus]	NP_647461.3	CBY13942.1	2477	5725.34	2099.29	3019.97	1.18	1.90
unnamed protein product [Mus musculus]	BAC29193.1	CBY13994.1	5718.54	11353.8	4531.97	7100.02	1.26	1.60
Hmbox1 protein [Mus musculus]	AAH51457.1	CBY14302.1	1842.99	3036.51	3744.32	4544.54	0.49	0.67
zinc transporter ZIP14 isoform b [Mus musculus]	NP_659057.2	CBY09133.1	4899.26	3849.82	3106.13	3047.46	1.58	1.26
glutamate dehydrogenase 1 [Mus musculus]	EDL24875.1	CBY24069.1	3000.01	5639.25	2987.47	4990.48	1.00	1.13
RecName: Full=Protein kinase C alpha type; Short=PKC-A; Short=PKC-alpha	P20444.3	CBY19349.1	4837.84	4666.78	3146.4	3319.8	1.54	1.41
unnamed protein product [Mus musculus]	BAC33063.1	CBY19515.1	4994.95	5421.31	7671.15	7405.34	0.65	0.73
mCG119836 [Mus musculus]	EDL35544.1	CBY21182.1	1448.19	1939.48	2525.24	2581.07	0.57	0.75
collagen alpha-4(VI) chain precursor [Mus musculus]	NP_081039.2	CBY21316.1	2459.27	4722.12	2630.26	4499.3	0.93	1.05
phospholipase A2, membrane associated precursor [Mus musculus]	NP_001076000.1	CBY21322.1	1222.12	1904.45	2274.28	2333.97	0.54	0.82
transmembrane emp24 domain-containing protein 4 precursor [Mus musculus]	NP_598781.1	CBY21378.1	1182.56	1219.23	2182.74	2220.01	0.54	0.55
collagen type XII alpha-1 precursor [Mus musculus]	AAA99719.1	CBY21739.1	1692.83	2412.86	2701.79	2394.07	0.63	1.01
unnamed protein product [Mus musculus]	BAE27483.1	CBY14682.1	5615.98	1814.75	2575.04	1891.84	2.18	0.96
sodium/bile acid cotransporter 7 [Mus musculus]	NP_084012.1	CBY14734.1	1439	1576.74	2276.58	1901.38	0.63	0.83
homeotic protein distal-less - mouse	S19163	CBY14808.1	1647.7	3361.64	938.697	1738.72	1.76	1.93
laminin B1 subunit 1 [Mus musculus]	EDL36918.1	CBY14851.1	6612.52	14319.9	4546.54	6565.43	1.45	2.18
unnamed protein product [Mus musculus]	BAC27636.1	CBY15025.1	2417.43	1310.49	1578.79	970.965	1.53	1.35
sodium-coupled monocarboxylate transporter 2 isoform 2 [Mus musculus]	NP_001171095.1	CBY24434.1	3552.78	1609.73	1401.98	1738.67	2.53	0.93
unnamed protein product [Mus musculus]	BAE40274.1	CBY09721.1	6203.89	5406.49	10331.9	10905.3	0.60	0.50
arachidonate 12-lipoxygenase, isoform CRA_b [Mus musculus]	EDL12551.1	CBY10064.1	3396.75	3197.64	2117.29	2320.25	1.60	1.38
MAP kinase kinase 7 alpha 2 [Mus musculus]	AAD15819.1	CBY10115.1	6599.65	5985.55	4258.16	4449.79	1.55	1.35
RIB43A-like with coiled-coils protein 2 [Mus musculus]	NP_080633.2	CBY19625.1	2040.3	1993.01	1320.73	1447.49	1.54	1.38
laminin subunit alpha-5 precursor [Mus musculus]	NP_001074640.1	CBY10267.1	4682.27	8709.92	3493.29	4980.38	1.34	1.75
mCG142372 [Mus musculus]	EDL36311.1	CBY21835.1	3556.63	5083.29	4663.92	3193.58	0.76	1.59
unnamed protein product [Mus musculus]	BAC27208.1	CBY21875.1	4765.46	3742.18	3083.97	3438.55	1.55	1.09
zinc transporter 7 [Mus musculus]	NP_075703.1	CBY21916.1	1957.09	3352.74	3496.39	4049.54	0.56	0.83
ATPase, Ca++ transporting, cardiac muscle, fast twitch 1, isoform CRA_e [Mus musculus]	EDL17361.1	CBY21930.1	10075.6	15811.4	6502.68	7257.11	1.55	2.18
unnamed protein product [Mus musculus]	BAC32912.1	CBY22015.1	1929.33	2478.88	3301.95	2608.04	0.58	0.95
formin 2 [Mus musculus]	EDL13214.1	CBY15168.1	2564.68	1529.83	1355.21	1406.31	1.89	1.09
unnamed protein product [Mus musculus]	BAE37020.1	CBY15413.1	1233.69	1088.56	1933.8	1564.34	0.64	0.70
unnamed protein product [Mus musculus]	BAC39730.1	CBY24590.1	1405.92	2105.1	2166.79	2265.78	0.65	0.93
unnamed protein product [Mus musculus]	BAB31750.1	CBY10568.1	1889.09	1373.52	1227.77	1294.95	1.54	1.06
Golgi-associated plant pathogenesis-related protein 1 [Mus musculus]	NP_081726.1	CBY10667.1	7931.12	18872.3	6826.03	8878.2	1.16	2.13
fibrocystin-L precursor [Mus musculus]	NP_619615.2	CBY24943.1	6487.59	13955.9	6909.54	7558.94	0.94	1.85
FAT tumor suppressor homolog 1 [Mus musculus]	NP_001074755.2	CBY22407.1	2053.77	2324.6	3086.55	2698.3	0.67	0.86
orphan nuclear receptor TECdeltaC short isoform [Mus musculus]	AAF05623.1	CBY22780.1	1350.09	1967.55	2172.35	2319.85	0.62	0.85
pancreatic carboxypeptidase B1 [Mus musculus]	NP_083982.1	CBY17771.1	6861.59	15876.9	4418.37	6392.31	1.55	2.48
selectin, platelet [Mus musculus]	EDL39263.1	CBY15694.1	1407.14	3104.38	1041.56	1787.99	1.35	1.74
unnamed protein product [Mus musculus]	BAC31311.1	CBY15749.1	18995.7	12529.1	12154.7	13549.2	1.56	0.92
cytosolic Fe-S cluster assembly factor NUBP2 [Mus musculus]	NP_036086.1	CBY15768.1	7430.11	4375.35	4287.65	4550.57	1.73	0.96
unnamed protein product [Mus musculus]	BAB25160.1	CBY15775.1	1290.36	1473.63	2342.26	2949.07	0.55	0.50
HemK methyltransferase family member 1, isoform CRA_b [Mus musculus]	EDL21183.1	CBY10707.1	2102.26	5813.39	4409.96	2958.01	0.48	1.97
transmembrane protease serine 3 isoform 2 [Mus musculus]	NP_542765.2	CBY10751.1	1851.8	2142.94	3517.68	3400.65	0.53	0.63
mCG134590, isoform CRA_b [Mus musculus]	EDL26779.1	CBY25012.1	2252.95	4378.08	3884.3	1809.56	0.58	2.42
Phactr2 protein [Mus musculus]	AAH12871.1	CBY10827.1	1426.76	1546.46	2367.61	2286	0.60	0.68
dehydrogenase/reductase (SDR family) member 10 [Mus musculus]	NP_079606.3	CBY19761.1	798.685	1099.1	2236.22	2745.49	0.36	0.40
dehydrogenase/reductase (SDR family) member 10 [Mus musculus]	NP_079606.3	CBY19763.1	933.15	1273.95	3106.13	3044.41	0.30	0.42
mCG13774, isoform CRA_b [Mus musculus]	EDL33557.1	CBY11054.1	1111.41	948.59	2087.34	1915.81	0.53	0.50
Tmsb15b1-Tmsb15b2 readthrough transcript [Mus musculus]	NP_997150.1	CBY11081.1	2219.64	1466.7	1240.38	1024	1.79	1.43
unnamed protein product [Mus musculus]	BAC41054.1	CBY11097.1	4925.21	7877.88	9057.74	9576.94	0.54	0.82
unnamed protein product [Mus musculus]	BAE35034.1	CBY23125.1	2874.43	2449.86	4879.77	3475.8	0.59	0.70
testis specific 10, isoform CRA_a [Mus musculus]	EDL14528.1	CBY23232.1	8407.7	16674.8	6659.49	8988.03	1.26	1.86
cryptochrome-1 [Mus musculus]	NP_031797.1	CBY23272.1	5897.98	4482.91	3925.18	3521.75	1.50	1.27
collagen alpha-4(VI) chain precursor [Mus musculus]	NP_081039.2	CBY19795.1	6200.28	11047.5	4139.29	6289.11	1.50	1.76
transmembrane protease serine 13 [Mus musculus]	NP_001013391.2	CBY19805.1	30131.6	19270.6	19583.5	17372.3	1.54	1.11
RNA binding motif protein 28, isoform CRA_a [Mus musculus]	EDL13792.1	CBY25082.1	2867.4	2052.59	1632.32	1840.58	1.76	1.12
zinc finger protein 385B isoform 3 [Mus musculus]	NP_001106871.1	CBY25107.1	5201.56	11847.2	5112.94	6287.58	1.02	1.88
NEFA-interacting nuclear protein NIP30 [Mus musculus]	NP_082497.2	CBY25122.1	2485.01	2068.92	1405.53	1216.86	1.77	1.70
firefly luciferase protein [Cloning vector pNRSAL]	AAP46189.1	CBY23603.1	1087.48	1319.08	2530.64	2649.51	0.43	0.50
E1A binding protein p300 [Mus musculus]	EDL04570.1	CBY15905.1	5229.96	2761.34	3017.24	2834.03	1.73	0.97
cytochrome P450, family 2, subfamily e, polypeptide 1, isoform CRA_f [Mus musculus]	EDL17946.1	CBY16052.1	3174.9	3110.05	5238.48	4921.52	0.61	0.63
excitatory amino acid transporter 4 [Mus musculus]	NP_033226.1	CBY16128.1	1376.47	3161.57	1312.36	2141.14	1.05	1.48
mCG140839 [Mus musculus]	EDK97188.1	CBY11517.1	1106.12	1107.53	1922.85	2004.38	0.58	0.55
5'-nucleotidase, cytosolic II [Mus musculus]	AAH64760.1	CBY11543.1	3858.64	8533.42	3649.49	4897.44	1.06	1.74
UDP-Gal:betaGlcNAc beta 1,4-galactosyltransferase, polypeptide 1 [Mus musculus]	CAM14782.1	CBY11764.1	10724.3	12784.8	20853.5	17801.8	0.51	0.72
bicaudal C homolog 1 (Drosophila), isoform CRA_a [Mus musculus]	EDL31960.1	CBY11766.1	10592.8	16514.1	23157.5	20884.5	0.46	0.79
cellular nucleic acid-binding protein [Bos taurus]	NP_001029396.1	CBY11844.1	3541.7	6495.97	4171.13	2387.52	0.85	2.72
serine-arginine repressor protein (Srrp) [Mus musculus]	CAM45891.1	CBY11975.1	3651.89	2202.24	2421.56	2130.98	1.51	1.03
carboxylesterase 5 [Mus musculus]	NP_766347.1	CBY12109.1	14034.1	8950.31	6952.43	7335.14	2.02	1.22
unnamed protein product [Mus musculus]	BAB24183.1	NA	4617.99	2161.84	2909.87	2371.81	1.59	0.91
uracil phosphoribosyltransferase [Mus musculus]	NP_001074658.1	NA	1736.67	1718.7	3064.7	2345.97	0.57	0.73
ribosomal protein S6 kinase polypeptide 3 [Mus musculus]	CAM25841.1	NA	5547.78	4840.98	3179.26	3478.93	1.74	1.39
