# Supplementary material for: Conservation and divergence of chemical defense system in the tunicate Oikopleura dioica revealed by genome wide response to two xenobiotics
Source: BMC Genomics. 2012 Feb 2;13:55. doi: 10.1186/1471-2164-13-55 (PMC3292500; doi:10.1186/1471-2164-13-55)
Supplement: Additional file 4 — A list of differentially regulated genes by Clo used in pathway analyses. Additional_file4.xls contains 630 genes differentially regulated by Clo (607 genes differentially regulated by 5 μM Clo, at least 1.5 folds with t-test threshold p-value = 0.05, and 23 genes differentially regulated only by 1 μM Clo, at least 1.5 folds with threshold p-value = 0.01). For each predicted O. dioica protein, the name and accession number of the best BLAST hit M. musculus protein is shown. "Ratio" indicates expression levels (Clo treated mean intensity/DMSO control mean intensity). Differentially regulated genes with BLASTP E-value > 0.001 are not included here and listed separately in Additional file 10. [file 1471-2164-13-55-S4.XLS]

## Sheet: Sheet1
Name of best BLAST hit M. musculus protein	Accession of best BLAST hit M. musculus protein	O. dioica accesion	Median_intensity_1 μM Clo	Median_intensity_5 μM Clo	Median_intensity_ DMSO_control for 1 μM Clo	Median_intensity_ DMSO_control of 5 μM Clo	Ratio_1 μM Clo	Ratio_5 μM Clo
mucin 6, gastric	NP_859418	CBY20035	1528.4	2738.91	1657.14	1725.06	0.92	1.59
WD repeat domain 23	NP_598495	CBY20070	2818.81	4789.11	2833.95	2903.51	0.99	1.65
caveolin 1, caveolae protein	BAC29118	CBY20088	1938.47	1745.6	2779.7	3319.95	0.70	0.53
caveolin 3	NP_031643	CBY20090	2223.12	2165.51	3883.01	4463.77	0.57	0.49
pyruvate dehydrogenase kinase, isoenzyme 2	NP_598428	CBY20122	2735.49	2233.88	3384.16	4198.27	0.81	0.53
proviral integration site 2	AAA98924	CBY20164	1281.43	3218.86	1481.59	1619.45	0.86	1.99
telomerase associated protein 1	EDL20826	CBY20166	1602.31	2575.33	1204.51	1563.64	1.33	1.65
nephrosis 1 homolog, nephrin (human)	AAK38483	CBY20167	1313.85	2263.68	1183.09	1452.22	1.11	1.56
forkhead box H1	AAD14683	CBY20170	1043.42	1929.96	1125.74	1158.1	0.93	1.67
transmembrane protein 2	EDL41590	CBY20187	1640.25	2462.55	1504.59	1461.96	1.09	1.68
Titin	A2ASS6	CBY20195	3199.24	2145.74	3298.39	3979.38	0.97	0.54
Cation transport regulator-like protein 2	Q9CQG1	CBY12956	899.31	912.11	1367.17	1347.41	0.66	0.68
tubulin tyrosine ligase-like 1	NP_849200	CBY20286	2153.67	3492.63	1844.91	2054.07	1.17	1.70
solute carrier family 35, member E3; predicted gene 7341	NP_084151	CBY20390	1255.27	2644.17	1030.4	1627.42	1.22	1.62
Potassium voltage-gated channel subfamily H member 5	Q920E3	CBY12874	1717.62	3122.53	1421.93	1307.53	1.21	2.39
deleted in malignant brain tumors 1	Q60997	CBY20493	3781.3	6005.16	3275.1	3486.05	1.15	1.72
myosin, heavy polypeptide 6, cardiac muscle, alpha	NP_034986	CBY20534	3298.36	3123.23	4096.57	6653.98	0.81	0.47
EF-hand domain (C-terminal) containing 1	NP_082250	CBY20539	957.04	1216.28	1208.47	1927.18	0.79	0.63
ATP synthase, H+ transporting, mitochondrial F0 complex, subunit F, isoform CRA_b	EDK98315	CBY12779	4490.7	6080.92	8037.15	12846.7	0.56	0.47
similar to glycine receptor alpha 1; glycine receptor, alpha 1 subunit	EDL07801	CBY20588	1253.83	2193.51	1329.3	1226.42	0.94	1.79
nuclear receptor subfamily 1, group H, member 3	Q9Z0Y9	CBY20592	3440.41	2816.78	3786.12	5176.66	0.91	0.54
actin, alpha 1, skeletal muscle	CAA27397	CBY20754	8657.8	8532.66	12149.5	22645.5	0.71	0.38
mCG15236	XP_003086787	CBY20760	3744.89	4590.73	2651.54	2979.29	1.41	1.54
collagen alpha-6(VI) chain isoform 1	NP_001096077	CBY20796	6609.1	5793.78	7658.77	11261.5	0.86	0.51
dynein intermediate chain 2, axonemal	NP_001030050	CBY12752	3133.09	6773.36	2880.13	4322.53	1.09	1.57
sperm flagellar 1	NP_081917	CBY20822	1407.49	2352.95	1274.03	1516.18	1.10	1.55
Isobutyryl-CoA dehydrogenase, mitochondrial	Q9D7B6	CBY12725	2993.97	3525.05	4528.2	4842.58	0.66	0.73
Forkhead box protein O1	Q9R1E0	CBY12709	1205.48	1674.22	1913.38	2077.27	0.63	0.81
heparan-alpha-glucosaminide N-acetyltransferase	BAC29006	CBY20977	1825.12	2833.53	1992.09	1770.38	0.92	1.60
mCG12867, isoform CRA_c	XP_003086799	CBY21001	3136.16	2447.08	3802.32	4496.24	0.82	0.54
zeta-chain (TCR) associated protein kinase	P43404	CBY23754	4288.94	6976.01	3700.32	4531.18	1.16	1.54
adenosine deaminase, tRNA-specific 3, TAD2 homolog (S. cerevisiae)	NP_001094076	CBY23755	1205.79	2489.52	1197.86	1516.47	1.01	1.64
doublecortin domain containing 2a	BAD90429	CBY23764	2543	3745.13	2326.52	2479.56	1.09	1.51
succinate-Coenzyme A ligase, ADP-forming, beta subunit	NP_035636	CBY23776	4628.35	6134.02	6635.85	10937.7	0.70	0.56
similar to fibrillin 2; fibrillin 2	BAD90381	CBY23779	5576.56	9510.99	5253.7	5794.26	1.06	1.64
Titin	A2ASS6	CBY23780	3607.03	2795.67	3927.14	5091.4	0.92	0.55
mediator of RNA polymerase II transcription subunit 21	NP_079591	CBY19919	3368.31	7247.19	3175.59	4021.29	1.06	1.80
transmembrane protease serine 9	NP_001075157	CBY23834	2052.24	3683.93	1925.98	2408.91	1.07	1.53
unnamed protein product	BAB30977	CBY12357	2213.19	4634.9	1878.65	2980.69	1.18	1.55
neural cell adhesion molecule 1	EDL25729	CBY23889	2858.45	4209.2	2779.51	2671.75	1.03	1.58
unnamed protein product	BAC30400	CBY25135	13995.1	23491.3	12632.6	13869.1	1.11	1.69
apolipoprotein D	NP_031496	CBY23954	2736.33	6471.77	2585.26	3876.8	1.06	1.67
NIMA (never in mitosis gene a)-related expressed kinase 4	BAE40066	CBY24022	1046.14	2348.91	955.03	1192.93	1.10	1.97
p162 protein	AAA90910	CBY12062	5952.31	6435.61	7389.96	10412.9	0.81	0.62
Ras GTPase-activating-like protein IQGAP2	Q3UQ44	CBY11895	9759.9	8528.27	5945.75	6213.15	1.64	1.37
protein transport protein Sec61 subunit beta	NP_077133	CBY11894	5028.43	2467.25	6216.78	4036.21	0.81	0.61
tectorin beta	NP_033374	CBY16364	5217.02	3312.59	6796.24	8104.77	0.77	0.41
Purine nucleoside phosphorylase	P23492	CBY11805	2179.51	1212.87	2317.56	1952.22	0.94	0.62
solute carrier family 33 (acetyl-CoA transporter), member 1	NP_056543	CBY16411	2354.75	2049.23	2042.95	1242.82	1.15	1.65
mKIAA0249 protein	BAD90342	CBY11793	5499.75	2892.47	6886.64	6445.64	0.80	0.45
DNA topoisomerase 1	Q04750	CBY11621	8577.98	5156.53	4851.5	4411.27	1.77	1.17
heparan sulfate 2-O-sulfotransferase 1	NP_035958	CBY11529	13294.7	6619.03	12516.4	13296.8	1.06	0.50
mCG140959, isoform CRA_d	EDL24574	CBY19912	8231.13	3245.13	12220.4	14493.7	0.67	0.22
similar to TNF-stimulated gene 6 protein; tumor necrosis factor alpha induced protein 6	NP_033424	CBY12472	20686.3	7023.44	26519.6	24753	0.78	0.28
troponin C, cardiac/slow skeletal	NP_033419	CBY12556	3396.49	693.26	4485.85	3214.52	0.76	0.22
hypothetical protein LOC100047993; eukaryotic translation initiation factor 3, subunit B	NP_598677	CBY12562	7196.55	3313.22	6997.83	7927.84	1.03	0.42
suppressor of Ty 16 homolog (S. cerevisiae)	NP_291096	CBY12567	2350.43	1218.47	2097.92	2207.02	1.12	0.55
mCG140959, isoform CRA_d	EDL24574	CBY12644	5386.07	2676.72	6474.28	7296.08	0.83	0.37
lysosomal alpha-mannosidase precursor	NP_034894	CBY11491	7648.5	3371.96	6156.95	5374.85	1.24	0.63
neurogenic locus notch homolog protein 2	NP_035058	CBY19945	2523.55	2566.43	2049.69	1604.45	1.23	1.60
crystallin, zeta	AAH03800	CBY19948	2074.83	1166.76	1829.02	2279.49	1.13	0.51
creatine kinase S-type, mitochondrial precursor	NP_940807	CBY11424	4943.58	4405.58	6293.46	7315.81	0.79	0.60
endoplasmic reticulum aminopeptidase 1	NP_109636	CBY11379	3013.24	2318.26	3669.52	4412.94	0.82	0.53
mCG14146	EDL02385	CBY18343	899.93	1946.87	891.645	1096.15	1.01	1.78
solute carrier family 2 (facilitated glucose transporter), member 13	NP_001028805	CBY18349	2742.32	4049.15	2633.68	2566.75	1.04	1.58
zonadhesin	EDL19272	CBY18399	2853.61	3924.02	2380.48	2602.23	1.20	1.51
troponin T2, cardiac, isoform CRA_a	EDL39562	CBY11314	1118.59	1224.99	1692.27	2085.23	0.66	0.59
dnaJ homolog subfamily B member 8	NP_064348	CBY25099	1364.16	2279.28	1170.96	1433.76	1.16	1.59
poly(U)-specific endoribonuclease isoform 2	NP_001162164	CBY25097	1012.41	2570.09	958.29	1651.85	1.06	1.56
similar to creatine kinase, brain	NP_067248	CBY18479	2703.51	1901.26	3602.76	5522.36	0.75	0.34
trans-acting transcription factor 3	NP_001091895	CBY18499	5361.25	8567.31	4801.54	5670.96	1.12	1.51
fibrillin-2 precursor	NP_034311	CBY18505	1300.74	2665.91	1867.15	1646.47	0.70	1.62
similar to Myosin regulatory light chain 2, skeletal muscle isoform (G2) (DTNB) (MLC-2)	EDL17509	CBY18506	2449.76	1961.45	4678.76	6523.57	0.52	0.30
unnamed protein product	BAE34346	CBY11295	2371.84	3491	2236.53	1944.37	1.06	1.80
mCG6728, isoform CRA_b	EDL07320	CBY18528	1518	2642.78	1365.92	1744.53	1.11	1.51
plexin B3	Q9QY40	CBY18543	3021.08	5383.08	2798.97	3561	1.08	1.51
homogentisate 1, 2-dioxygenase	NP_038575	CBY18563	3216.37	4699.04	1807.28	2084.38	1.78	2.25
meprin 1 beta	AAA75234	CBY07476	3914.47	2546.15	4992.73	7070.01	0.78	0.36
deleted in malignant brain tumors 1	EDL17693	CBY07479	5960.26	4691.67	8014.35	9899.12	0.74	0.47
peroxidasin homolog precursor	NP_852060	CBY11287	8042.25	7607.15	10827.3	14664.9	0.74	0.52
similar to fibrillin 2; fibrillin 2	NP_034311	CBY07539	2752.76	3792.33	2481.63	2389.14	1.11	1.59
unnamed protein product	BAE30902	CBY11257	5774.82	4157.73	6645.15	7050.35	0.87	0.59
mitochondria-eating protein	NP_848474	CBY19815	2105.11	1864.56	2432.37	2843.92	0.87	0.66
kinesin family member 1B	NP_997565	CBY07661	2124.86	2228.55	2752.35	5103.13	0.77	0.44
proton-dependent high affinity oligopeptide transporter PepT2	AAF42470	CBY07690	1206.95	1146.88	1497.6	2007.12	0.81	0.57
cytoplasmic linker 2, isoform CRA_c	EDL19428	CBY19788	2077.49	1505.64	2305.14	2391.82	0.90	0.63
butyrylcholinesterase	AAH99977	CBY07704	2942.55	2922.5	3966.91	5724.19	0.74	0.51
similar to Sodium- and chloride-dependent glycine transporter 2 (GlyT2) (GlyT-2) (Solute carrier family 6 member 5); solute carrier family 6 (neurotransmitter transporter, glycine), member 5	AAL17054	CBY07711	1272.89	1903.98	1359.57	1252.99	0.94	1.52
Ca2+-dependent secretion activator	EDL20609	CBY12685	2735.54	2987.48	2291.8	1907.85	1.19	1.57
erthyrocyte band 7 integral membrane protein, protein 7.2B, stomatin	CAA62503	CBY11201	4962.04	2385.96	4717.95	3848.7	1.05	0.62
lactase	NP_001074547	CBY12714	6788	4284.89	8352.7	6936.35	0.81	0.62
solute carrier family 28 (sodium-coupled nucleoside transporter), member 3	NP_071712	CBY12716	2124.44	1117.21	2471.94	2325.13	0.86	0.48
transmembrane protein 165	NP_035756	CBY11093	2644.92	1202.75	2952.86	2497.27	0.90	0.48
arylsulfatase I precursor	NP_001033588	CBY11072	2359.22	1359.62	3399.68	2852.71	0.69	0.48
Kin of IRRE-like protein 1	Q80W68	CBY11054	20340.4	13798.9	12177.4	12118.2	1.67	1.14
mirror-image polydactyly gene 1 homolog (human); phosphoribosyl pyrophosphate synthetase 1; phosphoribosyl pyrophosphate synthetase 1-like 1	NP_001032835	CBY12786	4497.43	2507.16	4378.44	3788.7	1.03	0.66
Eukaryotic translation initiation factor 2-alpha kinase 3	Q9Z2B5	CBY19763	3458.75	2182.26	2288.11	2007.62	1.51	1.09
solute carrier family 11 (proton-coupled divalent metal ion transporters), member 2	EDL04089	CBY12894	6105.6	2846.91	6017.34	5259.19	1.01	0.54
PREDICTED: similar to Glyceraldehyde-3-phosphate dehydrogenase (GAPDH) isoform 1	BAE40174	CBY12928	3086.26	1702.32	3681.26	2970.85	0.84	0.57
NADH dehydrogenase (ubiquinone) Fe-S protein 8	AAH21616	CBY19745	1642.44	1163.77	1676.65	2000.41	0.98	0.58
RIKEN cDNA E330026B02 gene	NP_001096077	CBY13002	2376.51	960.425	3585.54	3664.08	0.66	0.26
POU domain, class 4, transcription factor 3	Q63955	CBY07751	1470.96	2424.83	1404.91	1575.64	1.05	1.54
inter-alpha trypsin inhibitor, heavy chain 1	AAH28814	CBY07761	5679.27	4208.36	8770.76	12322	0.65	0.34
ATP-binding cassette, sub-family B (MDR/TAP), member 1B	NP_035205	CBY07768	3750.61	6766.32	2945.63	4172.15	1.27	1.62
similar to RIKEN cDNA C530043G21 gene; family with sequence similarity 20, member B	BAC33883	CBY07772	2926.28	4354.16	2559.38	2820.47	1.14	1.54
Fibrinogen gamma chain	Q8VCM7	CBY10904	4115.15	6123.4	6829.34	8941.41	0.60	0.68
CD109 antigen	NP_694738	CBY07776	6172.79	12916.5	5242.97	6952.39	1.18	1.86
UDP-Gal:betaGlcNAc beta 1,4-galactosyltransferase, polypeptide 3	NP_065604	CBY07812	1468.81	1834.6	1831.22	2782.61	0.80	0.66
eosinophil peroxidase	AAB40403	CBY07839	4230.92	3587.8	5601.8	6903.32	0.76	0.52
potassium voltage-gated channel subfamily B member 2	NP_001091998	CBY19707	1483.25	4746.73	1707.42	2922.7	0.87	1.62
cyclin-dependent kinase 5 activator 2 precursor	NP_034002	CBY10827	1308.14	2612.14	846.565	1195.3	1.55	2.19
galactose-3-O-sulfotransferase 1	BAA93008	CBY07905	3245.43	4641.42	2811.73	2778.26	1.15	1.67
Ankyrin repeat and SOCS box protein 14	Q8C6Y6	CBY25059	2907.86	4102.48	5116.25	4927.47	0.57	0.83
Thrombospondin 2	AAH53702	CBY08000	1745.14	2998.39	1688.94	1651.3	1.03	1.82
peroxidasin homolog (Drosophila)	Q3UQ28	CBY08032	10049	6521.69	12756.1	16778	0.79	0.39
creatine kinase, muscle	NP_031736	CBY08051	4606.28	3078.8	5224.88	6097.59	0.88	0.50
forkhead box A1; similar to Hepatocyte nuclear factor 3-alpha (HNF-3A) (Forkhead box protein A1)	AAA86760	CBY18613	1624.5	2893.32	1652.27	1375.43	0.98	2.10
peroxidasin homolog (Drosophila)	EDL36936	CBY18616	4720.48	2771.89	5720.81	6746.06	0.83	0.41
prohibitin-like	NP_001028937	CBY10732	7039.9	5042	9783.59	11201.9	0.72	0.45
solute carrier family 6 (neurotransmitter transporter), member 18	NP_001035782	CBY18648	4924.32	3307.61	6203.19	6833.34	0.79	0.48
solute carrier family 2 (facilitated glucose transporter), member 7	NP_001078998	CBY18691	2317.55	1879.73	3593.37	3740.47	0.64	0.50
NFU1 iron-sulfur cluster scaffold homolog, mitochondrial isoform 1 precursor	NP_001164062	CBY24971	2361.09	1534.25	2971.89	4044.88	0.79	0.38
similar to ATP synthase, H+ transporting, mitochondrial F0 complex, subunit c (subunit 9)	NP_080744	CBY18814	3413.63	1521.33	5185.38	5579.44	0.66	0.27
cubilin precursor	NP_001074553	CBY13017	4247.1	1612.88	4546.99	4123.56	0.93	0.39
butyrylcholinesterase	Q03311	CBY13083	2791.25	1476.79	2796.43	2918.38	1.00	0.51
RIKEN cDNA 9030617O03 gene	EDL18891	CBY13084	2902.72	1607.29	3012.28	2967.97	0.96	0.54
glutamyl aminopeptidase	BAC27405	CBY13113	2961.7	1188.3	3218.39	3484.21	0.92	0.34
alanine aminotransferase 2	NP_776291	CBY24945	5378.9	5052.7	7266.03	7797.7	0.74	0.65
cubilin precursor	NP_001074553	CBY08087	1924.17	918.71	2132.41	2260.58	0.90	0.41
meprin 1 beta	NP_032612	CBY08119	4889.78	1717.15	6218.24	7858.38	0.79	0.22
NADH dehydrogenase (ubiquinone) Fe-S protein 1	NP_663493	CBY08123	3540.03	2610.13	4448.14	5061.31	0.80	0.52
endoplasmic reticulum-golgi intermediate compartment (ERGIC) 1	NP_080446	CBY08126	1989.62	1286.72	2052.72	2649.23	0.97	0.49
signal recognition particle receptor, B subunit	NP_033301	CBY08150	1540.83	1270.33	2168.67	2793.7	0.71	0.45
tubulin, alpha 1C; predicted gene 6682	NP_033474	CBY08200	6593.23	2697.26	6736.73	5437.54	0.98	0.50
mCG140834	EDK97185	CBY24839	1930.54	1306.42	2284.36	2301.41	0.85	0.57
mitochondrial ribosomal protein S9	Q9D7N3	CBY08238	3238.62	2406.74	3491.13	4401.43	0.93	0.55
galactose-4-epimerase, UDP	EDL29962	CBY08252	3892.56	2415.29	4328.66	3863.61	0.90	0.63
sorbitol dehydrogenase	NP_666238	CBY08272	2788.82	1139.28	3659.88	3678	0.76	0.31
programmed cell death 2 alternative transcript	ABL09362	CBY24829	2756.68	2200.39	3416.08	3908.76	0.81	0.56
protein kinase, cAMP dependent regulatory, type II beta, isoform CRA_b	EDL36899	CBY24824	4196.3	3255.25	4333.29	5304.73	0.97	0.61
phospholipase A2 precursor	NP_035237	CBY10633	5729.52	3346.56	6822.11	7108.9	0.84	0.47
titin	A2ASS6	CBY18952	6485.97	4421.06	7251.48	8307.54	0.89	0.53
solute carrier family 15 (H+/peptide transporter), member 2	AAF42470	CBY18965	4192.53	2631.13	5927.82	6239.31	0.71	0.42
unnamed protein product	BAE23935	CBY10504	12906.3	8881.28	14877.8	18685.4	0.87	0.48
membrane metallo endopeptidase	AAA37386	CBY18972	5757.28	3695.4	7362.91	7626.73	0.78	0.48
sorting and assembly machinery component 50 homolog (S. cerevisiae)	BAE36358	CBY18989	1885.07	1905.83	2190.18	3150.44	0.86	0.60
Chromodomain-helicase-DNA-binding protein 1	P40201	CBY24678	3957.47	2882.69	5530.17	5648.51	0.72	0.51
mKIAA1352 protein	BAC98147	CBY24664	7348.6	6069.51	7948.68	10403.6	0.92	0.58
UDP-glucose pyrophosphorylase 2	NP_647458	CBY19075	4558.79	3050.55	5371.74	6864.75	0.85	0.44
mCG16555	EDL32717	CBY19126	7622.82	4715.71	11570.6	13968.3	0.66	0.34
PREDICTED: transmembrane emp24 domain-containing protein 10-like	XP_001478849	CBY24578	1513.17	1834.68	2256.46	3128.36	0.67	0.59
Fc fragment of IgG binding protein	NP_001116075	CBY13343	8922.43	2048.68	16192.9	16573	0.55	0.12
similar to NADH dehydrogenase (ubiquinone) Fe-S protein 6	NP_035018	CBY13380	2567.12	1810.02	3455.43	3360.08	0.74	0.54
NADH dehydrogenase [ubiquinone] flavoprotein 1, mitochondrial precursor	NP_598427	CBY10288	6893	3843.63	7918.33	7193.88	0.87	0.53
matrilin 1, cartilage matrix protein	P51942	CBY13422	1806.72	743.555	2419.05	2435.99	0.75	0.31
epidermal growth factor	NP_034243	CBY13475	25136.7	8814.3	26431.9	27889.8	0.95	0.32
tectorin alpha	EDL25540	CBY13524	9646.95	3187.49	14299.8	15297.5	0.67	0.21
Tecta protein	AAI71953	CBY10242	13419.8	7667.48	14626.6	19277.3	0.92	0.40
Thrombospondin 1	AAH42422	CBY10139	2041.03	1432.7	2060.91	2392.58	0.99	0.60
cholinergic receptor, nicotinic, beta polypeptide 3	BAE21785	CBY08370	4871.75	4437.04	4170.5	2827.81	1.17	1.57
transcription initiation factor IIA subunit 2 [Rattus norvegicus]	NP_445797	CBY10090	2302.7	1810.87	2800.7	3165.34	0.82	0.57
sodium channel, voltage-gated, type II, alpha 1	NP_001092768	CBY10042	8030.05	5540.16	8045.11	10859.6	1.00	0.51
vitamin D receptor	NP_033530	CBY08473	2487.57	3008.86	1767.84	1782.78	1.41	1.69
RNA binding protein gene with multiple splicing	Q9WVB0	CBY08513	1906.38	3101.09	2009.48	1752.13	0.95	1.77
BTB and CNC homology 1	BAE24513	CBY08516	15411.8	8756.33	20785	25334.7	0.74	0.35
myosin, light polypeptide 2, regulatory, cardiac, slow	NP_034991	CBY08572	5318.79	2540.49	9671.15	13561.7	0.55	0.19
collagen, type XII, alpha 1	NP_031756	CBY08648	5267.59	2467.74	6550.86	8206.14	0.80	0.30
fatty acid-binding protein, liver	NP_059095	CBY10024	5079.65	3125.71	6527.59	9637.61	0.78	0.32
aldehyde dehydrogenase family 3, subfamily A2	CAI24064	CBY09815	4026.56	1994.76	4820.31	5041.75	0.84	0.40
aldehyde dehydrogenase family 3 member B1	NP_080592	CBY09721	3122.76	2350.72	3536.58	4619.69	0.88	0.51
Fras1 related extracellular matrix protein 2	BAE92301	CBY08706	3071.64	1722.58	2793.51	2970.84	1.10	0.58
mCG121561	EDL00242	CBY08712	1986.57	1604.84	2882.2	2717.2	0.69	0.59
dehydrogenase/reductase (SDR family) member 10	NP_079606	CBY13552	2590.83	3686.18	2105.24	2065.74	1.23	1.78
retinoblastoma binding protein 5	AAH57632	CBY13635	2292.36	1296.32	2870.5	2632.11	0.80	0.49
maltase-glucoamylase	NP_001164474	CBY13650	4121.32	2280.49	5625.04	5002.11	0.73	0.46
enhancing factor	CAA52325	CBY09642	1617.81	1264.73	2394.61	2265.13	0.68	0.56
mCG140959, isoform CRA_d	EDL24574	CBY13687	3833.84	1276.49	5241.5	4199.41	0.73	0.30
kallikrein B, plasma 1	NP_032481	CBY13717	4261.04	2551.64	4506.95	5501.44	0.95	0.46
solute carrier family 25 (mitochondrial carrier oxoglutarate carrier), member 11	EDL12590	CBY13736	1350.89	1115.09	1800.28	2152.55	0.75	0.52
mediator complex subunit 20	NP_064432	CBY08734	2633.61	2126.49	3047.91	3554.32	0.86	0.60
ATPase Asna1	NP_062626	CBY24496	3170.28	2983	4609.06	5516.95	0.69	0.54
predicted gene 4735; enolase 1, alpha non-neuron	XP_003086460	CBY08779	6093.04	3667.83	10601.4	11542.8	0.57	0.32
glucan (1,4-alpha-), branching enzyme 1, isoform CRA_b	EDK98256	CBY24482	3792.33	3052.05	4438.1	4727.23	0.85	0.65
tubulin alpha-1C chain	NP_033474	CBY24477	6658.73	5083.15	11290.6	11924.2	0.59	0.43
XPA binding protein 2	NP_080432	CBY08786	4025.36	2719.81	4571.46	4695.6	0.88	0.58
tRNA pseudouridine synthase A, mitochondrial isoform 3	NP_001020733	CBY24357	2954.64	2025.33	3029.8	3453.06	0.98	0.59
isovaleryl coenzyme A dehydrogenase	NP_062800	CBY08804	6466.67	4355.82	8311.17	8982.01	0.78	0.48
enteropeptidase isoform 2	NP_849186	CBY24259	6819.36	5262.68	8397.03	10777.5	0.81	0.49
unnamed protein product	BAC40348	CBY24251	4426.58	3667.2	4919.94	5654.24	0.90	0.65
myosin heavy chain IIa	NP_001034634	CBY08870	6201.31	3339.11	8815.88	12085.5	0.70	0.28
Neutral alpha-glucosidase AB	Q8BHN3	CBY19533	3873.58	2993.04	4700.35	5463.43	0.82	0.55
heparan sulfate 2-O-sulfotransferase 1	AAH25443	CBY06711	6694.94	3584.05	7394.48	9371.59	0.91	0.38
unnamed protein product	BAE42967	CBY19515	3180.24	2923.64	4178.38	4551.25	0.76	0.64
uridine phosphorylase 1	NP_033503	CBY09563	2665.14	2201.47	3542.36	3509.91	0.75	0.63
protein disulfide isomerase associated 4	P08003	CBY06760	2969.98	2571.86	4695.73	6314.64	0.63	0.41
predicted gene 7455	NP_001161395	CBY06810	3666.72	3028.89	4961.84	8720.49	0.74	0.35
solute carrier family 12, member 4	AAH66872	CBY06812	2481.93	3894.76	2319.15	2570.12	1.07	1.52
collagen alpha-1(XII) chain	NP_031756	CBY06820	803.78	757.78	1149.68	2274.39	0.70	0.33
Notch gene homolog 1 (Drosophila)	AAC62317	CBY06834	17331.9	13413.6	20262.4	26299.9	0.86	0.51
mCG121902	EDL10866	CBY06879	2093.3	1433.09	3085.15	2176.51	0.68	0.66
regulating synaptic membrane exocytosis 2	ADI78886	CBY06902	1131.11	1960.07	1047.14	1298.09	1.08	1.51
vimentin	AAA40555	CBY06932	5086.6	5971.4	3388.23	3565.24	1.50	1.67
troponin T3, skeletal, fast	AAB39743	CBY06949	3678.18	2344.74	6270.43	7155.1	0.59	0.33
pyruvate carboxylase	BAE41902	CBY06961	2285.69	2187.81	3213.63	4808.87	0.71	0.45
mCG140959, isoform CRA_d	EDL24574	CBY06974	1277.76	721.47	2747.91	4201.86	0.46	0.17
similar to solute carrier family 30, member 2; solute carrier family 30 (zinc transporter), member 2	AAI47708	CBY07033	1900.36	3096.59	1400.17	1581.51	1.36	1.96
angiotensin I converting enzyme (peptidyl-dipeptidase A) 1	EDL34253	CBY07047	3754.13	3282.34	5144.92	6050.33	0.73	0.54
T-box 2	NP_033350	CBY07075	1210.33	2664.43	1215.58	1659.32	1.00	1.61
laminin, gamma 1	NP_034813	CBY07094	3135.18	3052.11	4101.33	5785.11	0.76	0.53
tenascin-X	BAA24436	CBY09562	7270.19	5095.84	9131.04	9908.42	0.80	0.51
RIKEN cDNA 1110001D15 gene	BAF95091	CBY07224	3157.57	2047.18	5814.24	8690.75	0.54	0.24
predicted gene 1008	NP_001005425	CBY07226	7717.78	5613.67	10507.9	15657.1	0.73	0.36
troponin T3, skeletal, fast	EDL18168	CBY07283	816.17	724.69	1364.94	2570.98	0.60	0.28
uronyl-2-sulfotransferase	EDL03535	CBY07284	1901.62	1283.96	2741.33	3459.98	0.69	0.37
chymotrypsinogen B precursor	NP_079859	CBY09497	3302.01	1888.7	4763.15	3733.52	0.69	0.51
procollagen COOH-terminal proteinase enhancer protein 2	AAL83947	CBY19462	2887.32	2050.51	4499.28	6158.44	0.64	0.33
sideroflexin-1	NP_081600	CBY19412	1772.05	1577.32	2758.58	4603.6	0.64	0.34
Plastin-2	Q61233	CBY19410	606.715	895.59	1169.65	1023.52	0.52	0.88
unnamed protein product	BAE39863	CBY19241	9609.94	7981.2	15123.9	21865.8	0.64	0.37
solute carrier family 25 (mitochondrial carrier, Graves disease autoantigen), member 16	NP_780403	CBY09090	4110.45	2679.86	5612.09	5842.08	0.73	0.46
similar to Ring finger protein 126; ring finger protein 126	NP_653111	CBY09094	1749.57	1526.34	2189.57	2458.17	0.80	0.62
dolichyl-di-phosphooligosaccharide-protein glycotransferase	O54734	CBY09101	5653.26	3072.89	7677.85	7507.36	0.74	0.41
adenylate cyclase type 8	NP_033753	CBY24110	3802.95	2809.54	4191.05	5167.79	0.91	0.54
PKCq-interacting protein PICOT	AAF28842	CBY24084	4100.84	3821.51	4571.88	5942.82	0.90	0.64
10 kDa heat shock protein, mitochondrial	NP_032329	CBY09426	3609	3332.08	4858.16	6550.15	0.74	0.51
isocitrate dehydrogenase 3, beta subunit	NP_570954	CBY13788	5183.69	3214.43	6976.68	7103.07	0.74	0.45
tRNA-yW synthesizing protein 1 homolog (S. cerevisiae)	NP_001015876	CBY13792	5682.69	3047.56	5517.73	4885.09	1.03	0.62
B(0,+)-type amino acid transporter 1	NP_067266	CBY09415	3445.65	1577.44	4477.49	3423.45	0.77	0.46
cGMP-dependent protein kinase 1 beta isoform	NP_035290	CBY09389	3462.11	1982.6	3447.91	3528.7	1.00	0.56
fibrinogen gamma chain	EDL15425	CBY13850	7879.23	3602.75	11516	10393.4	0.68	0.35
cartilage matrix protein precursor	NP_034899	CBY09276	2262.43	1309.2	3680.96	2424.15	0.61	0.54
predicted gene 7455	A6H584	CBY13854	2539.13	1055.26	2539.06	2387.9	1.00	0.44
similar to protein phosphatase 2, regulatory subunit B (B56), alpha isoform	BAE26410	CBY13882	2146.93	1906.68	1538.18	1253.91	1.40	1.52
aldehyde dehydrogenase 16 family, member A1, isoform CRA_a	EDL22814	CBY09212	6527.32	2800.73	5829.88	5971.91	1.12	0.47
Luc7 homolog (S. cerevisiae)-like	NP_082466	CBY13935	2665.07	1772.71	2451	2834.79	1.09	0.63
similar to Myef2 protein	EDL05175	CBY13938	3419.05	1641.51	4152.01	3236.51	0.82	0.51
plectin 1	NP_958791	CBY13941	3647.16	3712.38	2572.71	2272.43	1.42	1.63
myosin, light polypeptide kinase	NP_647461	CBY13942	2737.07	1328.08	2653.42	2271.63	1.03	0.58
NADH dehydrogenase [ubiquinone] 1 beta subcomplex subunit 10	NP_080960	CBY09203	5354.82	3066.7	6440.02	5348.69	0.83	0.57
G patch domain-containing protein 1	Q9DBM1	CBY09130	5647.57	3139.43	3547.95	2796.01	1.59	1.12
unnamed protein product	BAB23804	CBY09125	5962.58	2894.33	7099.34	7829.83	0.84	0.37
collagen, type VI, alpha 2	NP_666119	CBY13979	10338.8	2265.25	15889.9	17932.5	0.65	0.13
solute carrier family 43, member 2	NP_775564	CBY14005	2635.51	766.765	2927.65	2734.56	0.90	0.28
meprin A subunit beta precursor	NP_032612	CBY09111	3861.59	2306.53	3984.85	3519.49	0.97	0.66
Alpha-ketoglutarate-dependent dioxygenase alkB homolog 2	Q6P6J4	CBY09087	7945.78	5479.44	4828.78	3859.72	1.65	1.42
serine 56 protease	NP_081360	CBY08906	6285.9	3135.27	5659.99	5564.35	1.11	0.56
vesicle-associated membrane protein 1 isoform a	NP_033522	CBY08833	2267.48	1155.11	2636.04	2155.79	0.86	0.54
unnamed protein product	BAC34055	CBY08820	2756.13	1876.33	2975.52	3106.32	0.93	0.60
serine/threonine-protein kinase 4	NP_067395	CBY08802	2502.83	1386.21	2832.95	2096.21	0.88	0.66
cytochrome c oxidase subunit 6B1	NP_079904	CBY08781	4815.89	3493.86	5076.59	8951.56	0.95	0.39
dynein, axonemal, heavy chain 5, isoform CRA_b	EDL08892	CBY08780	2841.19	1662.97	2480.54	2628.5	1.15	0.63
unnamed protein product	BAB26306	CBY08776	5609.94	1740.11	5661.61	5881.87	0.99	0.30
pre-B-cell colony-enhancing factor 1	EDL36889	CBY08681	2297.76	1241.96	2055.74	1892.29	1.12	0.66
glutathione peroxidase 4	BAA22780	CBY25160	1900.79	1071.6	1830.39	2114.91	1.04	0.51
potassium channel tetramerisation domain containing 1	NP_001136203	CBY14482	6917.74	3277.48	6264.22	6695.54	1.10	0.49
unnamed protein product	BAB25176	CBY08680	11853.1	6416.03	14058.4	11008.6	0.84	0.58
Low-density lipoprotein receptor-related protein 6	O88572	CBY08674	11215.6	6770.27	5258.48	5184.89	2.13	1.31
inosine 5'-phosphate dehydrogenase 1	EDL13788	CBY14579	3439.92	1374.31	3290.4	2884.91	1.05	0.48
cubilin precursor	NP_001074553	CBY14604	4750.98	2248.14	5619.91	6634.98	0.85	0.34
selectin, endothelial cell	EDL39265	CBY08471	5226.71	2521.77	4971.62	3996.05	1.05	0.63
NADH dehydrogenase (ubiquinone) 1 alpha subcomplex, 8	NP_080979	CBY09160	1292.42	1093.62	2163.05	2566.27	0.60	0.43
serum response factor	NP_065239	CBY09190	2644.49	2341.87	3786.88	4054.2	0.70	0.58
heat-responsive protein	AAA96033	CBY09191	2293.43	1864.09	2349.7	3601.61	0.98	0.52
SH3 and cysteine rich domain 2	AAH29794	CBY08404	2052.78	1718.18	2345.21	2843.34	0.88	0.60
mRNA turnover protein 4 homolog	Q9D0I8	CBY08336	3777.76	2722.7	3844.2	4568.82	0.98	0.60
Smg-6 homolog, nonsense mediated mRNA decay factor (C. elegans)	BAC98013	CBY09259	2255.49	1427.26	2323.32	2663.16	0.97	0.54
G1/S-specific cyclin-E1	NP_031659	CBY08296	1938.74	1761.91	2378.11	2993.07	0.82	0.59
EGF-like module containing, mucin-like, hormone receptor-like sequence 1	EDL38262	CBY09278	7259.2	2768.41	9528.18	13389.9	0.76	0.21
coiled-coil domain containing 19	NP_082248	CBY09290	3845.04	2209.06	4886.58	4438.48	0.79	0.50
pyruvate dehydrogenase complex, component X; similar to pyruvate dehydrogenase complex, component X	NP_780303	CBY09359	4528.69	3171.32	5918.9	6302.58	0.77	0.50
tau-tubulin kinase 1	NP_001156336	CBY19131	2089.88	1282.26	2120.36	2052.07	0.99	0.62
RIKEN cDNA 9130011E15 gene	NP_938038	CBY09413	3767.03	2462.57	3947.58	4550.34	0.95	0.54
Sulfotransferase 1A1	P52840	CBY19027	1907.56	2411.45	1259.4	1610.41	1.51	1.50
transmembrane emp24 domain-containing protein 2 precursor	NP_062744	CBY19008	5558.37	3664.43	6245.63	5752.26	0.89	0.64
solute carrier family 20, member 1	NP_056562	CBY09435	5116.68	3554.43	6445.73	5835.88	0.79	0.61
unnamed protein product	BAB23943	CBY09450	2321.22	1512.95	2682.34	2710.69	0.87	0.56
mitochondrial ribosomal protein L4	AAH37064	CBY09454	3099.2	2977.21	4208.68	4685.43	0.74	0.64
asparaginyl-tRNA synthetase	NP_001136422	CBY09464	8711.22	6811.82	10154.2	13808.1	0.86	0.49
collagen, type I, alpha 2	BAE36107	CBY24067	1830.93	851.54	2442.23	2262.59	0.75	0.38
glutamate dehydrogenase 1	NP_032159	CBY24069	3191.54	1728.4	3641.05	4991.57	0.88	0.35
pyrroline-5-carboxylate reductase 3	NP_079688	CBY18966	1879.65	1409.71	2404.57	2334.61	0.78	0.60
unnamed protein product	BAE25852	CBY18931	1610.6	1369.57	2121.31	2572.74	0.76	0.53
Notch gene homolog 2 (Drosophila)	NP_035058	CBY24127	4177.9	2186.12	5119.55	5349.86	0.82	0.41
maltase-glucoamylase	NP_001164474	CBY24145	5997.02	4527.76	8872.05	10184.2	0.68	0.44
insulin-like growth factor binding protein, acid labile subunit	EDL22372	CBY24167	8389.51	5223.15	9969.61	11284.3	0.84	0.46
similar to fibrillin 2; fibrillin 2	XP_001473465	CBY19233	11643.9	7088.23	14387.2	15691.7	0.81	0.45
unnamed protein product	BAE22824	CBY18922	4231.93	2844.97	4322.51	4339.09	0.98	0.66
nucleoporin 107	NP_598771	CBY19274	4982.48	2972.38	6393.85	5569.39	0.78	0.53
c-myc binding protein	NP_062634	CBY19402	2310.06	1826.33	3099.81	3875.38	0.75	0.47
DNA segment, Chr 9, ERATO Doi 280, expressed, isoform CRA_b	EDL21005	CBY18889	2845.39	2424.3	4508.12	5017.26	0.63	0.48
extended synaptotagmin-1	NP_035973	CBY19411	2901.31	2745.01	3758.69	4918.42	0.77	0.56
DNA segment, Chr 9, ERATO Doi 280, expressed, isoform CRA_b	EDL21005	CBY08231	3134.22	2412.14	4200.14	4584.56	0.75	0.53
family with sequence similarity 62 (C2 domain containing), member A	NP_035973	CBY19413	2494.83	1717.29	2883.79	3411.71	0.87	0.50
mitochondrial carnitine/acylcarnitine carrier protein	NP_065266	CBY19426	2722.34	2316.57	3419.03	3754.03	0.80	0.62
RNA-binding protein 8A [Bos taurus]	NP_001030401	CBY08079	3198.87	2695.79	4669.66	4752.43	0.69	0.57
La ribonucleoprotein domain family, member 6	BAC31306	CBY09493	3375.7	1821.97	3747.56	4207.57	0.90	0.43
eukaryotic translation initiation factor 3 subunit K	NP_082935	CBY18764	3794.12	2220.75	4088.65	4119.82	0.93	0.54
inter-alpha trypsin inhibitor, heavy chain 3	NP_032433	CBY09533	8116.04	5169.67	10856.4	14359.6	0.75	0.36
RIKEN cDNA 4931408A02 gene; similar to Protein C21orf63 homolog precursor	AAI32306	CBY09547	12823.9	5595.72	17252.8	20968.6	0.74	0.27
RIKEN cDNA 4931408A02 gene; similar to Protein C21orf63 homolog precursor	NP_001186139	CBY09551	13109.5	6377.21	16972.1	19639.1	0.77	0.32
unnamed protein product	BAC27073	CBY18618	5974.24	3367.84	8334.48	9609.89	0.72	0.35
phosphoprotein	AAC42083	CBY07918	2186.62	1682.8	2461.66	2985.47	0.89	0.56
aldo-keto reductase family 1, member A4 (aldehyde reductase)	BAE27036	CBY09575	2159.58	1405.36	2677.28	3137.95	0.81	0.45
similar to fibrillin 2; fibrillin 2	EDL09852	CBY09576	10143.9	7041.28	13718.5	15560.9	0.74	0.45
myosin binding protein C, cardiac	EDL27527	CBY19475	4484.1	2909.12	6798.3	7751.49	0.66	0.38
transmembrane protease, serine 8 (intestinal)	CAB56465	CBY19480	9803.17	5439.82	13568	17138.3	0.72	0.32
transmembrane protease, serine 9	AAI58103	CBY19485	5392.02	3197.69	7532.18	8938.44	0.72	0.36
unnamed protein product	BAC33063	CBY07880	6244.32	3490.62	7747.8	7846.74	0.81	0.44
unnamed protein product	BAC26479	CBY07861	3990.18	2683.01	4564.02	4135.42	0.87	0.65
hypoxia up-regulated 1	BAE42657	CBY19557	8471.65	5967.33	10522.4	11643.9	0.81	0.51
solute carrier family 9 (sodium/hydrogen exchanger), member 6	NP_766368	CBY21052	3869.91	5544.31	3163.38	3415.05	1.22	1.62
mitochondrial brown fat uncoupling protein 1	NP_033489	CBY07773	1001.27	1963.27	710.07	1085.26	1.41	1.81
mitogen-activated protein kinase-activated protein kinase 3	EDL21178	CBY21068	3617.24	5562.36	3377.73	3336.07	1.07	1.67
tissue specific transplantation antigen P35B, isoform CRA_b	EDL29504	CBY07696	6981.02	6222.11	6532.22	10321.8	1.07	0.60
Chain A, Complex Of Arl2 And Pde Delta, Crystal Form 2 (Native)	1KSH	CBY07601	1916.51	3283.52	2350.13	2047.99	0.82	1.60
hairy and enhancer of split 1 (Drosophila)	NP_032261	CBY21105	1670.94	2984.91	1741.23	1574.92	0.96	1.90
similar to axonemal dynein heavy chain 8 long form; similar to dynein, axonemal, heavy chain 8; dynein, axonemal, heavy chain 8	AAK60623	CBY21126	1715.4	2519.63	1491.34	1635.9	1.15	1.54
deleted in malignant brain tumors 1, isoform CRA_a	EDL17690	CBY07548	4260.25	4644.37	7371.28	14870	0.58	0.31
solute carrier family 17 (anion/sugar transporter), member 5	EDL26407	CBY21193	1371.85	2714.92	1215.62	1650.52	1.13	1.64
chloride channel 3	NP_776298	CBY21198	1612.91	3311.68	1630.94	2022.8	0.99	1.64
SCO-spondin	XP_003086561	CBY21222	1722.12	2790.88	1692.88	1787.15	1.02	1.56
paired box protein Pax-7	NP_035169	CBY21224	2038.8	3679.37	1985.98	1981.49	1.03	1.86
solute carrier family 6 (neurotransmitter transporter, GABA), member 13	BAE28958	CBY21226	1921.94	3320.02	1572.02	2153.67	1.22	1.54
tenascin N	NP_808507	CBY21240	1497.41	2736.59	1440.54	1519.2	1.04	1.80
polycystic kidney disease 1 like 2	Q7TN88	CBY21241	1129.98	1920.06	1017.46	1164.82	1.11	1.65
slit homolog 2 (Drosophila)	AAI50780	CBY21268	917.85	2021.19	1156.97	1254.03	0.79	1.61
RNA binding motif, single stranded interacting protein 1	BAE26733	CBY21289	1216.18	2032.04	1615.77	1218.45	0.75	1.67
collagen alpha-4(VI) chain precursor	NP_081039	CBY07512	1701.13	1612.66	2606.57	2583.34	0.65	0.62
transcription factor Sp3	AAC16322	CBY18527	2416.52	5656.2	2868.85	2977.49	0.84	1.90
empty spiracles homolog 1 (Drosophila)	NP_034261	CBY21407	2021.84	2066.36	2053.92	1268.52	0.98	1.63
ATP synthase, H+ transporting, mitochondrial F0 complex, subunit d	AAH16547	CBY18476	5888.35	6357.59	8429.03	11368.1	0.70	0.56
cathepsin D	BAE39786	CBY21507	4150.43	8931.12	3538.31	4935.34	1.17	1.81
ELKS/RAB6-interacting/CAST family member 2	Q6PH08	CBY21522	2624.28	3902.85	2819.93	2564.97	0.93	1.52
solute carrier family 44, member 2	NP_001186115	CBY21533	3777.03	5674.28	2911.53	3151.66	1.30	1.80
kelch-like protein 20	NP_001034571	CBY18472	1666.2	2014.63	1944.64	1310.95	0.86	1.54
transient receptor potential cation channel, subfamily A, member 1	NP_808449	CBY21539	1779.54	3475.7	1376.29	1824.29	1.29	1.91
DIP2 disco-interacting protein 2 homolog A (Drosophila); similar to mKIAA0184 protein	Q8BWT5	CBY21541	1440.38	2633.11	1430.71	1554.63	1.01	1.69
cyclin O	NP_001074531	CBY21542	1836.15	2344.48	1861.42	1548.19	0.99	1.51
mannose receptor, C type 2	NP_032652	CBY21590	4328.76	12205.9	783.485	678.805	5.53	17.98
protein disulfide isomerase associated 3	BAC40527	CBY21606	2899.87	3397.59	3782.27	6658.84	0.77	0.51
isocitrate dehydrogenase 3 (NAD+), gamma	NP_032349	CBY24219	11219.3	9380.82	16226.6	19226.3	0.69	0.49
putative CCAAT binding factor 1	AAB01503	CBY18423	4553.41	3495.68	5560.95	6094.12	0.82	0.57
TIS	BAA13072	CBY18303	4216.21	2706.79	4908.06	4193.67	0.86	0.65
unnamed protein product	BAE42967	CBY24295	2343.65	1718.21	3102.17	3381.6	0.76	0.51
aldehyde dehydrogenase 4 family, member A1	EDL13313	CBY24315	3769.14	1994.08	4642.24	4747.88	0.81	0.42
phospholipase A2, group IIA (platelets, synovial fluid)	CAA52325	CBY14625		641.37		5050.38		0.13
nebulette	EDL08089	CBY14647	5050.37	2374.7	6508.27	6787.3	0.78	0.35
unnamed protein product	BAE42967	CBY14648	2468.35	1075.61	3544.04	2590.77	0.70	0.42
Peroxisomal sarcosine oxidase	Q9D826	CBY18300	2618.34	1119.33	1327.32	1420.51	1.97	0.79
zinc finger protein 37	CAD83038	CBY14665	3049.56	3056.5	3158.88	1792.9	0.97	1.70
transmembrane protease, serine 8 (intestinal)	NP_038949	CBY17757	4626.83	1972.98	4531.39	4190.67	1.02	0.47
unnamed protein product	BAE40274	CBY24029	15878.1	7727.44	17902	23046.3	0.89	0.34
neuronal acetylcholine receptor subunit alpha-10	NP_001074893	CBY23918	13696.3	4046.96	14638.6	16279.3	0.94	0.25
meprin A subunit beta precursor	NP_032612	CBY23861	3304.49	1767.62	3523.32	3294.75	0.94	0.54
odd-skipped related 2 (Drosophila), isoform CRA_a	EDL08838	CBY23812	4318.43	4992.45	3624.22	2771.86	1.19	1.80
laminin B1 subunit 1	EDL36918	CBY14851	7881.74	4255.76	7329.64	7047.68	1.08	0.60
neurotrypsin precursor	NP_032965	CBY18020	2939.49	2069.5	3270.49	3523.78	0.90	0.59
bicaudal C homolog 1 (Drosophila), isoform CRA_d	EDL31963	CBY23642	8419.68	4147.93	8441.87	7909.56	1.00	0.52
titin	NP_035782	CBY24329	7346.83	4692.14	8146.83	9597.85	0.90	0.49
deoxycytidine kinase	NP_031858	CBY24334	3047.34	2111.45	3421.46	4846.63	0.89	0.44
enteropeptidase isoform 1	NP_032967	CBY23380	7880.22	5505.33	10109.6	11858.7	0.78	0.46
cytochrome P450, family 2, subfamily r, polypeptide 1	BAC34265	CBY24358	4207.06	6604.43	3343.89	3400.77	1.26	1.94
tubulin, beta 5	BAE28709	CBY24440	8799.37	3874.62	9315.05	10648.9	0.94	0.36
NMD3 homolog (S. cerevisiae)	NP_598548	CBY24463	4745.18	3963.05	5784.61	6358.42	0.82	0.62
NADH dehydrogenase [ubiquinone] 1 alpha subcomplex subunit 13	NP_075801	CBY22981	1751.77	1157.22	3209.38	3298.88	0.55	0.35
Aminoacyl tRNA synthase complex-interacting multifunctional protein 1	P31230	CBY22964	4891.5	2978.84	4170.02	5167.49	1.17	0.58
nuclear protein Ytm1p	AAF44683	CBY22882	2296.35	1930.66	2888.82	3700.39	0.79	0.52
Usher syndrome 1G homolog (human)	EDL34474	CBY24499	1498.19	1410.67	1874.85	2174.58	0.80	0.65
ATP synthase, H+ transporting, mitochondrial F0 complex, subunit c (subunit 9), isoform 1	BAE39897	CBY24515	3510.11	1767.53	5900.1	5636.65	0.59	0.31
gap junction membrane channel protein alpha 10	EDL05506	CBY22684	2718.31	2259.39	3652.54	3446.43	0.74	0.66
peptidylprolyl isomerase B	NP_035279	CBY09658	3400.25	1854.82	8532.03	5507.51	0.40	0.34
predicted gene 4848	NP_001157997	CBY09673	4216.64	3005.76	5973.06	8243.41	0.71	0.36
prospero-related homeobox 1	NP_032963	CBY09674	3224.59	2523.77	4357.38	4567.08	0.74	0.55
collagen, type VI, alpha 3	AAC23667	CBY09682	2901.47	1867.8	3333.38	3762.56	0.87	0.50
unnamed protein product	BAE40274	CBY22630	7183.04	4181.14	9928.42	11221.4	0.72	0.37
brain-specific angiogenesis inhibitor 3	AAH99951	CBY09781	2837.9	1886.36	4280.52	4768.12	0.66	0.40
Cadherin-2	P15116	CBY22342	4280.51	3221.64	5288.17	4912.23	0.81	0.66
myosin regulatory light chain 2, ventricular/cardiac muscle isoform	NP_034991	CBY09894	8585.8	4913.82	12824.6	15159.2	0.67	0.32
similar to Ribosomal protein L7a	AAH52339	CBY09915	3370.12	2888.11	5353.44	9824.42	0.63	0.29
eosinophil peroxidase	AAB40403	CBY09926	8217.25	5530.95	10275.4	13419.6	0.80	0.41
glutathione S-transferase, alpha 1 (Ya)	AAA37750	CBY09928	7932.26	12940.5	4661.73	5134.48	1.70	2.52
fructose bisphosphatase 2	AAH12720	CBY10016	4422.82	3019.13	5591.15	6560.69	0.79	0.46
E3 ubiquitin-protein ligase synoviolin precursor	NP_083045	CBY22229	3947.01	3241.92	5130.16	6339.71	0.77	0.51
cytochrome c oxidase, subunit Va	CAA34085	CBY10034	4567.57	1640.16	7021.83	4147.89	0.65	0.40
ephrin-B3 precursor	NP_031937	CBY22021	4479.29	2434.21	5359.89	5113.07	0.84	0.48
phosphoribosyl pyrophosphate synthetase-associated protein 2	NP_659055	CBY10047	3115.91	2445.88	3822.93	3698.39	0.82	0.66
NADH dehydrogenase (ubiquinone) Fe-S protein 8	AAH21616	CBY21538	2112.4	1597.55	2493.49	2821.64	0.85	0.57
eukaryotic translation initiation factor 3, subunit E	NP_001559	CBY10095	4174.02	2900.58	5449.94	5799.28	0.77	0.50
calpain 9	AAB69114	CBY10105	1840.14	1151.14	1984.42	1958.51	0.93	0.59
acetyl-coenzyme A transporter 1	NP_056543	CBY21500	3933.36	2435.42	4008.41	4092.82	0.98	0.60
myosin, heavy polypeptide 6, cardiac muscle, alpha	AAA37161	CBY10155	12325.7	5400.12	21130.2	25233.5	0.58	0.21
myosin, heavy polypeptide 4, skeletal muscle	NP_034985	CBY10156	14515.2	7363.77	24485.6	29138.7	0.59	0.25
enhancing factor	CAA52325	CBY10157	3446.99	2021.39	3960.77	4543.26	0.87	0.44
reticulocalbin 2	BAE41353	CBY10162	2441.99	1426.27	2962.92	3453.44	0.82	0.41
acetyl-Coenzyme A acetyltransferase 1	BAE37335	CBY10165	6133.94	3300.2	8978.06	9187.47	0.68	0.36
coiled-coil domain containing 41	AAH43468	CBY19607	1544.32	1332.82	1613.19	2086.77	0.96	0.64
Obg-like ATPase 1	BAE39543	CBY19637	7926.15	5887.86	10852.4	12590.6	0.73	0.47
fatty acid binding protein 3, muscle and heart; similar to mammary-derived growth inhibitor	NP_034304	CBY10200	3295.31	2268.92	3927.87	3863.49	0.84	0.59
alpha-cardiac actin	AAA37167	CBY10206	19656.9	10791.7	28828.4	29672.9	0.68	0.36
choline kinase alpha	EDL32960	CBY10237	4355.68	2916.5	6532.66	7297.35	0.67	0.40
mCG11048, isoform CRA_b	EDL10909	CBY21353	1766.27	1867.25	2225.14	2910.14	0.79	0.64
laminin, alpha 5	NP_001074640	CBY10267	5030.98	3535.8	5634.61	5901.93	0.89	0.60
dynactin subunit 1 isoform 3	NP_001185796	CBY21316	3191.54	2516.09	3628.02	4291.62	0.88	0.59
gelsolin, cytosolic - mouse		CBY10300	1790.88	1138.87	2299.03	3277.49	0.78	0.35
scinderin	EDL36827	CBY10301	3096.34	1711.65	4596.3	3679.53	0.67	0.47
solute carrier family 2, facilitated glucose transporter member 5	NP_062715	CBY10302	3569.19	1786.46	5048.07	5224.56	0.71	0.34
unnamed protein product	BAE42967	CBY21744	5095.55	5557.18	6775.76	8356.53	0.75	0.67
similar to D4Ertd196e protein; transmembrane protein 222	NP_079943	CBY21759	2602.24	4963.91	2307.57	3178.54	1.13	1.56
myosin binding protein C, cardiac	AAI54409	CBY21772	1577	1865.51	2440.49	3495.35	0.65	0.53
sterile alpha motif domain containing 12	NP_796199	CBY21780	3304.7	3847.59	4014.6	2562.33	0.82	1.50
Cholinesterase	Q03311	CBY21799	3308.34	2550.75	3557.47	4368.19	0.93	0.58
ankyrin repeat domain 2 (stretch responsive muscle)	BAB88557	CBY21887	1889.93	1748.55	3028.99	3297.1	0.62	0.53
similar to syntenin; syndecan binding protein	BAE29746	CBY21990	3783.39	8902.03	3251.92	4351.33	1.16	2.05
sodium/potassium/calcium exchanger 6 isoform 2 precursor	NP_001171065	CBY21183	968.43	2150.6	1206.97	1307.45	0.80	1.64
eukaryotic translation initiation factor 2C, 2	AAH56639	CBY22129	7868.52	14126.5	7012.4	8828.91	1.12	1.60
collagen, type XII, alpha 1	Q60847	CBY22190	2196.54	3903.32	1932.03	2193.33	1.14	1.78
RAD54 like 2 (S. cerevisiae)	BAE25404	CBY22208	2853.51	5757.68	2596.61	3152.79	1.10	1.83
unnamed protein product	BAE31423	CBY21104	1913.92	2612.72	1546.27	1670.32	1.24	1.56
myosin binding protein C, cardiac, isoform CRA_a	EDL27527	CBY22236	6988.98	5559.66	9900.17	11497.5	0.71	0.48
fibrillin 1	NP_034311	CBY22314	2692.54	5195.09	2686.6	2832.32	1.00	1.83
paired box gene 7	NP_035169	CBY22330	1355.12	2517.24	1318.07	1548.52	1.03	1.63
troponin I, cardiac 3	EDL31243	CBY22335	537.695	990.575	1463.59	2364.68	0.37	0.42
similar to Astacin-like metalloendopeptidase precursor (Oocyte astacin) (Ovastacin); astacin-like metalloendopeptidase (M12 family)	NP_766127	CBY22338	4439.78	5514.42	5068.81	8411.96	0.88	0.66
Sp3 protein	AAH27797	CBY21096	1480.53	3178.64	1442	1797.52	1.03	1.77
collagen, type XXIV, alpha 1	NP_082046	CBY22354	2608.2	2343.51	3797.62	5331.86	0.69	0.44
Multiple epidermal growth factor-like domains protein 6	Q80V70	CBY22383	1343.49	2869.36	1324.87	1412.89	1.01	2.03
hyperpolarization-activated, cyclic nucleotide-gated K+ 1	NP_034538	CBY22392	1005.05	2078.41	749.735	1306.59	1.34	1.59
RIKEN cDNA 9530053A07 gene; Fc fragment of IgG binding protein	NP_001116075	CBY15138	10224.4	2400.03	21125.1	21469.9	0.48	0.11
fibulin 2	AAD34456	CBY15209	6457.18	2061.99	6386.73	5723.14	1.01	0.36
N(G),N(G)-dimethylarginine dimethylaminohydrolase 1	NP_081269	CBY21053	2087.41	2938.25	1877.88	1661.15	1.11	1.77
BTB/POZ domain-containing protein KCTD1 isoform 1	NP_001136203	CBY07327	14117.9	5221.67	13200.4	12276.5	1.07	0.43
cubilin precursor	NP_001074553	CBY15356	3621.76	1681.52	4185.44	4648.73	0.87	0.36
plasminogen activator inhibitor 1 precursor	NP_032897	CBY07308	4566.6	2705.43	3035.14	1718.49	1.50	1.57
protein disulfide isomerase-related protein	AAA39907	CBY07307	5142.68	2660.18	4945.36	4274.48	1.04	0.62
desmin	BAE20872	CBY15408	12714.2	6393.76	16602.9	14480.2	0.77	0.44
oncoprotein induced transcript 3	BAE31996	CBY10406	11338	4945.43	15362.4	21245.8	0.74	0.23
adenylate kinase 7	NP_084463	CBY07294	3446.71	2738.19	4174.52	4122.1	0.83	0.66
Aldolase C, fructose-bisphosphate	AAH04802	CBY07142	11168.2	7245.46	14327.2	17640.8	0.78	0.41
leukocyte receptor cluster member 9	NP_780738	CBY06747	2781.03	2774.14	1670.16	1563.17	1.67	1.77
group IIE secretory phospholipase A2 precursor	NP_036174	CBY06736	2537.35	1446.87	2559.74	2472.47	0.99	0.59
SET domain containing 4	EDL03766	CBY10539	1733.97	1142.54	2422.5	2475.62	0.72	0.46
junctophilin 1	EDL14359	CBY10545	3904.17	3026.95	5366.42	6270.94	0.73	0.48
beta,beta-carotene 9',10'-oxygenase	NP_573480	CBY20943	2616.15	2470.9	3057.58	4211.33	0.86	0.59
transmembrane protease, serine 9	NP_001075157	CBY10663	7121.93	4565.01	7825.21	8941.15	0.91	0.51
GLI pathogenesis-related 2	NP_081726	CBY10667	9716.39	4312.11	14228.4	15435.5	0.68	0.28
Fc fragment of IgG binding protein	NP_001116075	CBY10684	5339.61	1637.24	8585.66	6931.15	0.62	0.24
cysteine and histidine rich 1	AAH62184	CBY24685	1138.27	962.59	1932.41	2309.76	0.59	0.42
transmembrane protease, serine 9	BAF02296	CBY24686	1396.54	1159.98	2670.38	2514.19	0.52	0.46
polycystic kidney disease protein 1-like 2 precursor	NP_083962	CBY24766	11434.9	5637.48	14167.3	19477.9	0.81	0.29
unnamed protein product	BAE40042	CBY20923	7327.33	5743.4	8160.83	10357.5	0.90	0.55
mCG119311	EDL02362	CBY20812	3350.51	2856.97	4071.55	5847.25	0.82	0.49
actin, cytoplasmic 1 [Homo sapiens]	NP_001092	CBY20587	7521.65	5688.31	9750.06	11800.1	0.77	0.48
brain-specific angiogenesis inhibitor 3	NP_783573	CBY24931	1992.17	1459.42	2176.41	2894.82	0.92	0.50
thrombospondin 2	AAH53702	CBY24932	4759.88	3812.8	5927.44	6794.65	0.80	0.56
polycystic kidney and hepatic disease 1-like 1	NP_619615	CBY24943	6891.23	3143.72	9759.49	10549.9	0.71	0.30
potassium channel subfamily K member 10	NP_084187	CBY20455	3001.54	1858.59	3091.8	3315.16	0.97	0.56
dihydropyrimidinase	NP_073559	CBY24949	3651.59	2160.36	4090.65	4122.89	0.89	0.52
fibrocystin-L precursor	NP_619615	CBY20196	8483.71	5807.81	8288.96	9063.51	1.02	0.64
RIKEN cDNA 5330437I02 gene	EDL09686	CBY22406	2773.74	5230.78	3089.54	2245.8	0.90	2.33
ATP-binding cassette, sub-family A (ABC1), member 1	NP_038482	CBY22459	1787.83	2723.8	1541.45	1799.88	1.16	1.51
hypothetical protein LOC100044197; RIKEN cDNA 1700028P14 gene	EDL41604	CBY22515	2953.06	3625.7	2562.42	1818.36	1.15	1.99
muscle, skeletal, receptor tyrosine kinase	NP_001032206	CBY22519	1047.15	2130.63	1336.07	1017.68	0.78	2.09
6-pyruvoyl-tetrahydropterin synthase	NP_035350	CBY22524	3814.47	7254.75	2369.98	2945.15	1.61	2.46
myosin-6	NP_034986	CBY15801	6616.52	6176.1	7987.8	15848	0.83	0.39
myosin-4	NP_034985	CBY22631	13192	12063.7	18816.9	27530.7	0.70	0.44
Iroquois-class homeodomain protein IRX-6	Q9ER75	CBY15799	1831.73	2642.13	2142.87	1641.17	0.85	1.61
forkhead box H1	NP_032015	CBY22685	1505.96	3494.24	1413.03	2076.25	1.07	1.68
heat shock protein 90, beta (Grp94), member 1	NP_035761	CBY22718	9589.14	7320.71	15120.4	19249.3	0.63	0.38
2,4-dienoyl CoA reductase 1, mitochondrial	NP_080448	CBY22747	3652.28	3353.32	4343.58	5616.6	0.84	0.60
corin	NP_001116228	CBY22778	1023.62	2213.16	1145.41	1318.65	0.89	1.68
glutaminase	NP_001074550	CBY22779	1540.77	2542.39	1216.83	1368.94	1.27	1.86
phosducin-like	BAE21820	CBY22809	1383.82	2595.01	1816.51	1654.39	0.76	1.57
breast cancer 2	AAB71377	CBY22827	2989.56	3696.11	2576.53	2253.03	1.16	1.64
rRNA-processing protein UTP23 homolog	NP_084408	CBY15794	2493.68	3606.92	1827.54	2330.63	1.36	1.55
mesencephalic astrocyte-derived neurotrophic factor	Q9CXI5	CBY15485	4232.85	2295.36	4773.11	4861.12	0.89	0.47
G patch domain and KOW motifs-containing protein	Q56A08	CBY15757	3132.07	2211.84	1895.1	1852.82	1.65	1.19
Transmembrane protease, serine 9	AAI58103	CBY15554	10869.2	6112.93	11613	11759.8	0.94	0.52
Low-density lipoprotein receptor-related protein 1B	Q9JI18	CBY15749	6509.09	4011.1	3446.53	3319.91	1.89	1.21
CREB-binding protein	P45481	CBY15564	14356.5	11026	8182.64	8004.44	1.75	1.38
unnamed protein product	BAE34560	CBY15497	1688.33	1153.31	1817.33	1895.78	0.93	0.61
solute carrier family 6 (neurotransmitter transporter, creatine), member 8, isoform CRA_a	EDL29887	CBY15379	2301.39	1144.53	2061.94	1862.56	1.12	0.61
unnamed protein product	BAE42967	CBY15357	4897.52	2066.66	5333.22	4626.27	0.92	0.45
ATP-binding cassette sub-family G member 1	Q64343	CBY15328	9327.06	5863.23	6128.44	5473.8	1.52	1.07
integrator complex subunit 6	AAH58637	CBY15808	10980.8	5032.15	10806.5	10645.1	1.02	0.47
aminoadipate-semialdehyde synthase	CAA12114	CBY10704	1770.66	1184.42	1967.36	2352.09	0.90	0.50
creatine kinase B-type	NP_067248	CBY10711	3865.48	2369.79	3902.47	4971.19	0.99	0.48
nuclear receptor subfamily 6, group A, member 1	NP_001153021	CBY10720	2648.24	1668.44	3086.46	3323.68	0.86	0.50
DNA-directed RNA polymerase I subunit RPA2	NP_033112	CBY15229	2912.58	2077.5	2963.87	3261.8	0.98	0.64
ovochymase 2	NP_766496	CBY10743	8937.16	5028.76	11248.4	14540.1	0.79	0.35
major vault protein	BAC40115	CBY25003	18457	27308.4	11920.2	12174.3	1.55	2.24
mCG134590, isoform CRA_b (Fibronectin type 3 domain)	EDL26779	CBY25012	2577.86	4836.89	2236.62	2352.49	1.15	2.06
thioredoxin-dependent peroxide reductase, mitochondrial precursor	NP_031478	CBY15039	5867.75	4074.33	8332.52	9032.19	0.70	0.45
serine racemase	NP_038789	CBY10770	2702.38	1744.6	4701.27	4944.93	0.57	0.35
SMAD family member 2	NP_001129409	CBY10775	2733.26	5841.5	2561.13	2684.16	1.07	2.18
meprin A subunit beta precursor	NP_032612	CBY10777	2559.05	1784.04	3239.42	3598.05	0.79	0.50
Phactr2 protein	AAH12871	CBY14960	2199.52	1444.65	3417.24	2665.57	0.64	0.54
Fc fragment of IgG binding protein	NP_001116075	CBY10832	10933.5	3905.93	19366.1	22965.3	0.56	0.17
collagen, type XIV, alpha 1	EDL29273	CBY10837	7292.33	2165.31	12427.1	13458.3	0.59	0.16
RIKEN cDNA E330026B02 gene	AAI50696	CBY10850	1139.94	755.45	1613.77	2246.21	0.71	0.34
CUB domain containing protein 2	NP_766461	CBY10852	3237.82	2263.66	3412.34	3768.31	0.95	0.60
group IID secretory phospholipase A2 precursor	NP_035239	CBY14826	4591.98	2509.91	6028.68	5521.37	0.76	0.45
prefoldin subunit 6	NP_034515	CBY14773	4773.03	2789.18	5428.19	5689.6	0.88	0.49
fibrinogen beta chain	NP_862897	CBY10916	5209.89	2021.95	7763.95	8160.53	0.67	0.25
AU RNA binding protein/enoyl-coenzyme A hydratase	NP_057918	CBY10953	1624.64	1177.76	2157.03	2547.12	0.75	0.46
ATP-binding cassette sub-family F member 3	NP_038880	CBY14764	4817.16	2934.46	6412.37	6731.99	0.75	0.44
dehydrogenase/reductase (SDR family) member 10	NP_079606	CBY19761	2003.44	1222.79	2038.52	2206.35	0.98	0.55
dehydrogenase/reductase (SDR family) member 10	NP_079606	CBY14738	4016.82	2445.31	4027.1	4451.78	1.00	0.55
titin	EDL27217	CBY19766	2269.48	1451.69	2447.18	2283.61	0.93	0.64
SNW domain containing 1	EDL02956	CBY10990	3671.45	2729.4	3830.82	5201.68	0.96	0.52
pyruvate dehydrogenase E1 alpha 1	NP_032836	CBY11024	4783.31	3365.78	6490.07	7784.48	0.74	0.43
cartilage intermediate layer protein 2	NP_081094	CBY11047	27752.8	12603.7	34887.3	38025.9	0.80	0.33
carboxylesterase 2	NP_663578	CBY11050	3840.14	3258.51	5116.51	5798.59	0.75	0.56
Golgi-associated plant pathogenesis-related protein 1	NP_081726	CBY11052	3113.75	2047.67	3753.59	3816.24	0.83	0.54
mCG13774, isoform CRA_b	EDL33557	CBY14655	1771.52	1304.1	2490.87	3490.15	0.71	0.37
unnamed protein product	BAE30072	CBY14616	2635.89	1753.12	3384.78	3569.21	0.78	0.49
otoconin-90 precursor	NP_035083	CBY11075	3004.7	2397.57	3668.39	5044.44	0.82	0.48
otoconin 90	NP_035083	CBY11077	2226.86	1613.01	3836.24	4187.24	0.58	0.39
methylmalonic aciduria and homocystinuria type D homolog, mitochondrial precursor	NP_598600	CBY14574	3254.93	2171.83	3896.24	4309.78	0.84	0.50
H1 histone family, member 0	BAC41054	CBY11097	8978.82	5194.51	10146	10690.3	0.88	0.49
solute carrier family 12, member 4	BAE37803	CBY22928	1484.28	2195.76	1309.94	1277.58	1.13	1.72
flotillin-1	NP_032053	CBY14546	6005.14	5952.44	6895.68	9841.16	0.87	0.60
protein kinase (EC 2.7.1.37) Sak-b - mouse		CBY14437	1373.15	2497.98	1617.24	1335.38	0.85	1.87
ataxia telangiectasia and Rad3 related	BAE21043	CBY22988	3668.49	6369.48	3224.4	3711.03	1.14	1.72
hexokinase 1	P17710	CBY23092	2218	2633.71	2120.24	4047.64	1.05	0.65
adenosine monophosphate deaminase 2 (isoform L)	NP_083055	CBY23165	2995.07	5614.3	2650.76	3202.53	1.13	1.75
similar to Nucleoside diphosphate kinase B (NDK B) (NDP kinase B) (P18)	NP_032731	CBY23205	2642.97	2435.33	4990.64	4629.68	0.53	0.53
branched chain ketoacid dehydrogenase E1, alpha polypeptide	NP_031559	CBY23283	4232.52	3986.26	5825.97	6728.08	0.73	0.59
solute carrier family 22 (organic cation transporter), member 21	NP_062697	CBY11131	7650.2	2611.38	8761.21	9333.16	0.87	0.28
dynein, axonemal, heavy chain 5	EDL08891	CBY11163	3429.94	2399.93	3699.17	3978.85	0.93	0.60
pancreatic lipase	NP_081201	CBY11182	2818.04	1777.96	5856.18	6531.34	0.48	0.27
methyltransferase-like protein 17, mitochondrial precursor	NP_001025161	CBY14430	2120.9	1771.61	2245.18	2706.08	0.94	0.65
Golgi-associated plant pathogenesis-related protein 1	NP_081726	CBY11207	1860.93	1606.09	2954.28	3390.74	0.63	0.47
pro-epidermal growth factor precursor	NP_034243	CBY11219	3402.26	2488.68	4124.2	4591.68	0.82	0.54
kelch-like 25 (Drosophila)	NP_877583	CBY11240	6924.67	3149.64	12266.1	11738.9	0.56	0.27
desmoplakin	BAC36872	CBY19782	3445.29	2274.68	5035.96	4625.44	0.68	0.49
heat shock protein 75 kDa, mitochondrial precursor	NP_080784	CBY14414	3504.57	2845.37	4733.85	5709.06	0.74	0.50
actin related protein 2/3 complex, subunit 2	NP_083987	CBY19810	1394.58	996.605	1959.59	2099.95	0.71	0.47
unnamed protein product	BAC31393	CBY14360	2682.01	1901.9	3328.52	3523.47	0.81	0.54
CNDP dipeptidase 2 (metallopeptidase M20 family)	BAE31451	CBY19824	5729	3547.01	7105.19	7008.13	0.81	0.51
Protein NYNRIN	Q5DTZ0	CBY14319	1055.45	932.85	606.83	702.52	1.74	1.33
myosin regulatory light chain 2, ventricular/cardiac muscle isoform	NP_034991	CBY11283	5601.49	2246.89	8996.59	10025.5	0.62	0.22
alpha-(1,3)-fucosyltransferase isoform b	NP_001170837	CBY14263	3398.73	1925.34	4204.47	3807.86	0.81	0.51
mCG10050	EDL36486	CBY14243	10764.3	5972.58	13691.8	17140.8	0.79	0.35
adenosine kinase	NP_598840	CBY25092	2872.62	1648.78	3350.95	3872.95	0.86	0.43
mCG128560	EDL39752	CBY14159	2265.31	1723.44	2598.31	2909.42	0.87	0.59
zinc finger CCCH type containing 5, isoform CRA_b	EDL34547	CBY14094	4638.06	3165.69	5436.99	5563.54	0.85	0.57
Transmembrane protease, serine 9	AAI58103	CBY25117	1454.62	1167.41	2054.09	1944.29	0.71	0.60
unnamed protein product	BAC38159	CBY14075	3245.3	2239.08	3730.2	4499.52	0.87	0.50
tropomyosin 1 (alpha)	XP_001103704	CBY11326	1474.43	590.19	3534.53	3764.28	0.42	0.16
PREDICTED: tropomyosin alpha-4 chain isoform 14 [Macaca mulatta]	XP_001103704	CBY11330	2018.97	870.71	4204.38	4789.02	0.48	0.18
tropomyosin 2, beta	BAB22629	CBY11342	1576.06	840.87	2249.78	3352.41	0.70	0.25
Ras homolog enriched in brain; similar to RAS-homolog enriched in brain	BAB13483	CBY11372	3211.95	2307.62	5988.03	6450.16	0.54	0.36
unnamed protein product	BAE31996	CBY11376	15818.6	7640.2	18952.8	18326.8	0.83	0.42
oncoprotein induced transcript 3	AAM77638	CBY11377	5815.94	2811.16	6429.07	6198.16	0.90	0.45
3-hydroxyisobutyryl-Coenzyme A hydrolase	EDK99981	CBY13957	2796.79	2342.85	3504.69	4466.27	0.80	0.52
carnitine palmitoyltransferase 2	NP_034079	CBY11397	1679.22	1193.63	2267.55	2383.15	0.74	0.50
D-2-hydroxyglutarate dehydrogenase, mitochondrial	Q8CIM3	CBY13952	1741.22	1361.8	1934.59	2183.51	0.90	0.62
a disintegrin-like and metallopeptidase (reprolysin type) with thrombospondin type 1 motif, 18	AAI44817	CBY11429	3048.86	2102.79	4638.87	4596.64	0.66	0.46
protease, serine, 7 (enterokinase)	BAC29973	CBY23344	1461.43	2153.01	1059.02	1282.9	1.38	1.68
troponin T3, skeletal, fast	CAM23273	CBY23353	1555.69	1622.63	2998.49	3389.39	0.52	0.48
creatine kinase, muscle	BAB26603	CBY23356	5683.13	3782.61	8180.67	9312.19	0.69	0.41
hemicentin 1	NP_001019891	CBY23358	1341.08	2319.06	1110.77	1335.18	1.21	1.74
serpin B3	NP_958764	CBY13946	1605.39	1712.88	1641.43	2853.66	0.98	0.60
transmembrane protease, serine 5 (spinesin)	EDL25720	CBY23385	3063.43	3442.14	3984.97	8774.91	0.77	0.39
meprin A subunit beta precursor	NP_032612	CBY23446	4115.86	2741.03	4744.2	7420.67	0.87	0.37
solute carrier family 22 (organic anion/cation transporter), member 15	AAI52348	CBY23460	2787.74	2676.6	3911.8	4031.31	0.71	0.66
beta-carotene 15,15'-monooxygenase	NP_067461	CBY23475	1355.58	3278.25	1572.69	1819.49	0.86	1.80
hyperpolarization-activated, cyclic nucleotide-gated K+ 4	NP_001074661	CBY23542	1131.29	1890.4	1060.26	1166.76	1.07	1.62
glutamate dehydrogenase 1, mitochondrial precursor	NP_032159	CBY23548	6621.39	6072.35	8764.49	12270	0.76	0.49
myosin-4	NP_034985	CBY23552	4897.14	4463.02	6494.49	10974.8	0.75	0.41
peroxidasin homolog (Drosophila)	AAI50790	CBY23580	6272.26	3382.41	7557.72	10052.6	0.83	0.34
nephronectin	AAK84392	CBY13933	3631.46	3381.2	4364.16	6834.81	0.83	0.49
hedgehog interacting protein-like 1	BAC98260	CBY15965	2828.43	1853.12	3469.65	3368.84	0.82	0.55
solute carrier family 25 (mitochondrial carnitine/acylcarnitine translocase), member 20	NP_065266	CBY15968	2146.25	1294.83	2196.21	2155.2	0.98	0.60
claudin 4	NP_034033	CBY15989	3628.95	1711.01	4495.72	3387.88	0.81	0.51
unnamed protein product	BAC28480	CBY13852	3105.7	2954.51	2677.49	1924.55	1.16	1.54
bone morphogenetic protein 1	EDL35897	CBY16054	14412.8	5507.51	20383.3	21322.1	0.71	0.26
nuclear receptor subfamily 1, group I, member 3	AAH89541	CBY16094	3472.62	930.525	4103.47	3079.51	0.85	0.30
eukaryotic translation initiation factor 2C, 2	EDL29413	CBY16170	2760.6	2742.8	2430.58	1592.3	1.14	1.72
Cyclin-dependent kinase 1	P11440	CBY13842	3018.7	2663.7	1511.5	1789.11	2.00	1.49
alpha-(1,3)-fucosyltransferase	NP_034372	CBY13821	6910.91	2849.66	6658.32	5745.94	1.04	0.50
arylsulfatase i	NP_001033588	CBY11544	8353.28	3081.1	8616.95	6849.06	0.97	0.45
RIKEN cDNA 1110001D15 gene	NP_081039	CBY11552	4218.9	1642.49	7270.67	7625.11	0.58	0.22
SCO-spondin	XP_003086563	CBY11612	2494.62	2510.61	1882.9	1652.84	1.32	1.52
phosphoglycerate mutase 2	NP_061358	CBY13670	3183.74	1653.08	3623.26	3551.32	0.88	0.47
actin, alpha, cardiac muscle 1; similar to alpha-actin (AA 27-375)	AAA37167	CBY11644	5282.81	2062.37	6837.99	9003.68	0.77	0.23
solute carrier family 2 (facilitated glucose transporter), member 5	NP_062715	CBY11677	2791.45	1192.22	3627.77	3746.96	0.77	0.32
gelsolin	BAE29494	CBY11678	2861.45	1595.64	2872.15	3762.19	1.00	0.42
cubilin (intrinsic factor-cobalamin receptor)	Q9JLB4	CBY11681	10929.3	4808.1	13036	12588.1	0.84	0.38
galactose-3-O-sulfotransferase 3	NP_001019888	CBY11728	3731.86	1720.22	3672.9	3753.42	1.02	0.46
type VI collagen alpha 3 subunit	AAC23667	CBY13392	11801.7	5841.52	13219.8	11702.8	0.89	0.50
cholinergic receptor, nicotinic, beta polypeptide 2 (neuronal)	NP_033732	CBY11804	2376.71	1938.38	2270.91	1288.29	1.05	1.50
hexosaminidase B, isoform CRA_a	EDL00872	CBY16450	3810.66	2330.66	4848.4	4282.54	0.79	0.54
predicted gene 3813		CBY07376	1371.27	2266.81	1223	1221.88	1.12	1.86
hypothetical protein LOC100047843; RAR-related orphan receptor beta	EDL41569	CBY07463	1376.24	2117.66	1458.32	1182.72	0.94	1.79
unnamed protein product	BAE42967	CBY11829	5906.31	3590.41	7105.14	8649.89	0.83	0.42
myosin, heavy polypeptide 2, skeletal muscle, adult; myosin, heavy polypeptide 1, skeletal muscle, adult	NP_001034634	CBY11834	12143.8	4093.32	16793	17381.7	0.72	0.24
myosin, heavy chain 7B, cardiac muscle, beta	NP_001078847	CBY11835	9727.1	3300.92	11732.1	13270.2	0.83	0.25
tektin 3	NP_081936	CBY19849	4421.76	2635.79	4571.07	5706.51	0.97	0.46
myomesin 1	NP_001077403	CBY19896	10331.8	4275.41	10712.8	10740.4	0.96	0.40
unnamed protein product	BAB26306	CBY16426	7307.35	3205.9	7868.7	6387.06	0.93	0.50
Egr3 protein	AAI03570	CBY16366	2110.87	1457.57	3528.22	3031.99	0.60	0.48
troponin C2, fast	NP_033420	CBY11935	2898.5	1513.57	2695.74	3749.2	1.08	0.40
aldehyde dehydrogenase family 7, member A1	EDL09882	CBY11966	4770.25	2362.95	4241.83	4482.83	1.12	0.53
similar to Solute carrier family 25 (mitochondrial carrier, phosphate carrier), member 3; solute carrier family 25 (mitochondrial carrier, phosphate carrier), member 3	BAE30772	CBY11981	15532.5	8133.63	19293.1	18112.2	0.81	0.45
branched chain aminotransferase 1, cytosolic; similar to branched chain aminotransferase 1, cytosolic	BAE39154	CBY17840	3254.25	3117.05	4434.27	6598.94	0.73	0.47
nascent polypeptide-associated complex alpha polypeptide	NP_001106670	CBY17852	1300.65	1297.66	2332.19	2503.73	0.56	0.52
amiloride-sensitive cation channel 1, neuronal (degenerin)	NP_001029185	CBY17880	1461.89	2095.47	1276.75	1262.27	1.15	1.66
homeo box A1	AAI38099	CBY17904	1732.12	2780.57	1851.85	1626.82	0.94	1.71
hippocalcin-like 1	NP_057886	CBY17971	1056.97	2059.59	1156.23	1221.08	0.91	1.69
mCG126042	EDL39475	CBY16343	6443.08	5075.89	7269.08	10641.7	0.89	0.48
chymotrypsinogen B1	BAB22539	CBY18025	7223.24	13468.3	5270.4	8327.56	1.37	1.62
mCG17525, isoform CRA_a	EDL06434	CBY18069	1369.24	2773.64	1118.05	1827.92	1.22	1.52
fibronectin 1	BAE28040	CBY18087	1555.5	2690.34	1508.64	1504.91	1.03	1.79
RIKEN cDNA 4930444A02 gene	BAE42167	CBY18150	4749.62	7117.55	3372.43	2633.51	1.41	2.70
FtsJ methyltransferase domain containing 1	BAE34476	CBY18160	1648.91	3323.74	1402.13	1904.45	1.18	1.75
copine VIII	NP_080091	CBY18168	4813.71	8402	4653.42	5536.13	1.03	1.52
mCG22750	EDL24204	CBY18176	1240.96	2671.25	1349.55	1679.87	0.92	1.59
enhancing factor	CAA52325	CBY12043	4187.4	1103.72	5404.4	5154.72	0.77	0.21
Carbonic anhydrase 4	Q64444	CBY16294	19674.6	10124.9	10187.3	9753.93	1.93	1.04
creatine kinase, mitochondrial 2	NP_940807	CBY12099	9113.51	4177.25	9957.4	9496.89	0.92	0.44
hemicentin 1	NP_001019891	CBY12114	6117.9	3046.62	6345.98	5704.92	0.96	0.53
mannose receptor, C type 2	CAM24831	CBY12121	3245.14	7699.22	657.62	477.21	4.93	16.13
tolloid-like 2	EDL41853	CBY12130	11620.2	3409.79	15482.1	14789.6	0.75	0.23
similar to Astacin-like metalloendopeptidase precursor (Oocyte astacin) (Ovastacin); astacin-like metalloendopeptidase (M12 family)	Q6HA09	CBY12133	9663.42	2993.64	11894.8	12534.6	0.81	0.24
plasminogen	EDL02061	CBY12175	6853.65	2037.37	11475.2	9102.41	0.60	0.22
unnamed protein product	BAE29494	CBY12235	2775.58	1218.2	3271.84	2024.81	0.85	0.60
RecName: Full=Hemicentin-2; Flags: Precursor	XP_003084534	CBY12246	2870.13	2645.48	2336.15	1567.63	1.23	1.69
Chain A, Crystal Structure Of Mouse Phosphoglucose Isomerase	1U0E	CBY12265	3108.9	2302.28	3655.62	3910.58	0.85	0.59
Zonadhesin	O88799	CBY16027	11285.7	7802.23	7335.59	5501.05	1.54	1.42
