# Supplementary material for: Conservation and divergence of chemical defense system in the tunicate Oikopleura dioica revealed by genome wide response to two xenobiotics
Source: BMC Genomics. 2012 Feb 2;13:55. doi: 10.1186/1471-2164-13-55 (PMC3292500; doi:10.1186/1471-2164-13-55)
Supplement: Additional file 6 — Selected networks built from BaP-regulated genes using Transcription Regulation algorithm in MetaCore. Additional_file6.xls contains a list networks built from BaP-regulated genes using Transcription Regulation algorithm. The list of the mouse homologs of genes differentially regulated by BaP (Additional file 3) was uploaded as the input list for generation of biological networks in MetaCore (GeneGo) using Transcription Regulation algorithm with default settings. This is a variant of the shortest paths algorithm with main parameters of 1. relative enrichment with the uploaded data, and 2. relative saturation of networks with canonical pathways.. In this workflow the networks are prioritized based on the number of fragments of canonical pathways on the network. [file 1471-2164-13-55-S6.XLS]

## Sheet: Network list
No	Network	GO Processes	Total nodes	Seed nodes	Pathways	p-Value	zScore	gScore
1	SP1	metabolic process (80.5%; 3.965e-22), cellular process (92.3%; 1.583e-21), cellular metabolic process (74.0%; 3.867e-21), response to stimulus (60.9%; 3.234e-20), positive regulation of biological process (46.2%; 3.352e-20)	169	168	0	0	130.94	130.94
2	HNF4-alpha	cellular metabolic process (72.1%; 3.267e-14), metabolic process (77.9%; 3.426e-14), positive regulation of metabolic process (32.0%; 4.007e-14), positive regulation of cellular metabolic process (31.1%; 4.306e-14), response to stress (41.0%; 1.235e-13)	122	121	0	2.39e-246	110.48	110.48
3	c-Myc	primary metabolic process (82.9%; 2.516e-22), cellular metabolic process (82.1%; 2.863e-22), metabolic process (86.3%; 3.083e-21), response to stress (49.6%; 2.090e-20), positive regulation of biological process (53.0%; 3.491e-20)	117	116	0	6.77e-238	108.61	108.61
4	AP-1	positive regulation of cellular process (52.0%; 6.096e-19), positive regulation of biological process (52.9%; 9.716e-18), positive regulation of cellular metabolic process (34.3%; 1.618e-14), cellular process (93.1%; 2.887e-14), positive regulation of metabolic process (34.3%; 7.401e-14)	102	102	0	1.89e-210	102.28	102.28
5	p53	response to stress (52.3%; 1.190e-17), anatomical structure morphogenesis (42.0%; 3.249e-16), anatomical structure development (58.0%; 4.505e-16), primary metabolic process (80.7%; 1.769e-15), cellular metabolic process (79.5%; 2.957e-15)	89	88	0	3.52e-179	94.44	94.44
6	CREB1	positive regulation of biological process (58.4%; 1.101e-19), positive regulation of cellular process (55.1%; 5.096e-19), cellular metabolic process (83.1%; 4.024e-18), primary metabolic process (82.0%; 1.253e-16), metabolic process (86.5%; 1.265e-16)	89	88	0	3.52e-179	94.44	94.44
7	GATA-1	positive regulation of cellular process (60.7%; 2.230e-22), positive regulation of biological process (61.9%; 2.694e-21), positive regulation of cellular metabolic process (40.5%; 1.136e-16), positive regulation of metabolic process (40.5%; 5.306e-16), macromolecule metabolic process (73.8%; 2.219e-15)	84	83	0	8.93e-169	91.68	91.68
8	NF-kB	positive regulation of cellular process (62.7%; 1.045e-23), positive regulation of biological process (63.9%; 1.336e-22), positive regulation of metabolic process (45.8%; 5.654e-20), positive regulation of cellular metabolic process (44.6%; 9.661e-20), positive regulation of macromolecule metabolic process (42.2%; 2.327e-18)	83	82	0	1.07e-166	91.12	91.12
9	SP3	positive regulation of biological process (61.5%; 1.311e-19), positive regulation of cellular process (59.0%; 1.366e-19), positive regulation of metabolic process (42.3%; 2.928e-16), cellular metabolic process (83.3%; 3.538e-16), response to stress (52.6%; 5.347e-16)	78	78	0	2.73e-160	89.42	89.42
10	NF-Y	positive regulation of cellular process (59.5%; 3.290e-20), positive regulation of biological process (62.0%; 3.356e-20), cellular metabolic process (84.8%; 1.908e-17), cellular macromolecule metabolic process (74.7%; 2.568e-17), primary metabolic process (84.8%; 7.236e-17)	79	78	0	2.14e-158	88.84	88.84
11	ESR1 (nuclear)	response to stress (55.7%; 2.372e-18), positive regulation of biological process (58.2%; 1.706e-17), positive regulation of cellular process (55.7%; 1.759e-17), primary metabolic process (84.8%; 7.236e-17), macromolecule metabolic process (77.2%; 9.098e-17)	79	78	0	2.14e-158	88.84	88.84
12	c-Jun	positive regulation of cellular process (64.4%; 2.657e-22), positive regulation of biological process (65.8%; 2.061e-21), macromolecule modification (50.7%; 1.013e-18), protein modification process (49.3%; 1.678e-18), primary metabolic process (87.7%; 9.912e-18)	73	73	0	6.61e-150	86.5	86.5
13	C/EBPbeta	positive regulation of cellular process (63.0%; 2.774e-21), positive regulation of biological process (64.4%; 2.023e-20), positive regulation of cellular metabolic process (43.8%; 5.364e-17), cellular response to stimulus (46.6%; 1.039e-16), response to stimulus (74.0%; 1.121e-16)	73	72	0	5.67e-146	85.31	85.31
14	HIF1A	response to stress (59.2%; 6.339e-19), cellular metabolic process (88.7%; 1.235e-18), positive regulation of biological process (62.0%; 2.923e-18), positive regulation of cellular process (59.2%; 4.448e-18), positive regulation of metabolic process (46.5%; 8.879e-18)	72	71	0	6.62e-144	84.7	84.7
15	AP-2A	positive regulation of biological process (62.0%; 2.923e-18), positive regulation of cellular process (59.2%; 4.448e-18), primary metabolic process (87.3%; 5.006e-17), cellular metabolic process (85.9%; 1.441e-16), positive regulation of cellular metabolic process (43.7%; 1.894e-16)	71	70	0	7.71e-142	84.09	84.09
16	HNF1-alpha	primary metabolic process (90.0%; 8.269e-19), positive regulation of cellular process (58.6%; 1.834e-17), positive regulation of biological process (60.0%; 9.309e-17), positive regulation of cellular metabolic process (44.3%; 1.152e-16), cellular metabolic process (85.7%; 3.248e-16)	70	69	0	8.97e-140	83.48	83.48
17	E2F1	positive regulation of biological process (65.7%; 1.462e-20), positive regulation of cellular process (62.9%; 2.350e-20), stress-activated MAPK cascade (15.7%; 2.468e-16), positive regulation of cellular metabolic process (42.9%; 1.083e-15), macromolecule modification (47.1%; 1.202e-15)	70	69	0	8.97e-140	83.48	83.48
18	Androgen receptor	positive regulation of cellular process (67.1%; 1.749e-23), positive regulation of biological process (68.6%; 1.266e-22), cellular metabolic process (88.6%; 2.874e-18), macromolecule metabolic process (81.4%; 1.024e-17), metabolic process (91.4%; 9.022e-17)	70	69	0	8.97e-140	83.48	83.48
19	HNF6	positive regulation of biological process (65.2%; 6.048e-20), positive regulation of cellular process (62.3%; 1.030e-19), positive regulation of cellular metabolic process (46.4%; 6.789e-18), positive regulation of metabolic process (46.4%; 3.022e-17), positive regulation of macromolecule metabolic process (43.5%; 2.206e-16)	69	68	0	1.04e-137	82.86	82.86
20	GCR-alpha	positive regulation of cellular process (63.8%; 1.015e-20), positive regulation of biological process (65.2%; 6.048e-20), cellular metabolic process (89.9%; 5.257e-19), primary metabolic process (89.9%; 1.909e-18), positive regulation of cellular metabolic process (46.4%; 6.789e-18)	69	68	0	1.04e-137	82.86	82.86
21	GATA-3	macromolecule metabolic process (83.3%; 4.917e-18), positive regulation of cellular process (60.6%; 8.211e-18), positive regulation of biological process (62.1%; 3.645e-17), positive regulation of cellular metabolic process (45.5%; 1.467e-16), positive regulation of metabolic process (45.5%; 5.912e-16)	66	66	0	2.09e-135	82.24	82.24
22	RelA (p65 NF-kB subunit)	positive regulation of cellular process (66.2%; 3.258e-21), positive regulation of biological process (67.7%; 1.664e-20), positive regulation of cellular metabolic process (50.8%; 5.818e-20), positive regulation of macromolecule metabolic process (49.2%; 2.104e-19), positive regulation of metabolic process (50.8%; 2.786e-19)	67	66	0	1.39e-133	81.62	81.62
23	GATA-2	positive regulation of cellular metabolic process (47.0%; 1.406e-17), positive regulation of metabolic process (47.0%; 5.991e-17), positive regulation of cellular process (59.1%; 7.290e-17), positive regulation of transcription, DNA-dependent (34.8%; 1.389e-16), positive regulation of RNA metabolic process (34.8%; 1.712e-16)	66	65	0	1.6e-131	80.99	80.99
24	ETS	positive regulation of cellular process (66.2%; 3.258e-21), positive regulation of biological process (67.7%; 1.664e-20), positive regulation of cellular metabolic process (50.8%; 5.818e-20), positive regulation of metabolic process (50.8%; 2.786e-19), positive regulation of macromolecule metabolic process (47.7%; 2.510e-18)	65	64	0	1.84e-129	80.35	80.35
25	EGR1	positive regulation of biological process (66.2%; 1.768e-19), macromolecule modification (53.8%; 6.748e-19), positive regulation of cellular metabolic process (49.2%; 7.055e-19), protein modification process (52.3%; 1.360e-18), positive regulation of metabolic process (49.2%; 3.194e-18)	65	64	0	1.84e-129	80.35	80.35
26	SRF	positive regulation of cellular process (67.7%; 2.719e-22), positive regulation of biological process (69.2%; 1.461e-21), positive regulation of cellular metabolic process (52.3%; 4.514e-21), positive regulation of metabolic process (52.3%; 2.287e-20), positive regulation of macromolecule metabolic process (49.2%; 2.104e-19)	65	64	0	1.84e-129	80.35	80.35
27	C/EBPalpha	positive regulation of cellular process (68.8%; 1.022e-22), positive regulation of biological process (70.3%; 5.324e-22), macromolecule metabolic process (81.2%; 3.361e-16), macromolecule modification (50.0%; 3.717e-16), cellular metabolic process (87.5%; 4.391e-16)	64	63	0	2.11e-127	79.71	79.71
28	ETS1	positive regulation of cellular process (68.8%; 1.022e-22), positive regulation of biological process (70.3%; 5.324e-22), positive regulation of cellular metabolic process (51.6%; 3.093e-20), positive regulation of metabolic process (51.6%; 1.488e-19), positive regulation of macromolecule metabolic process (48.4%; 1.413e-18)	64	63	0	2.11e-127	79.71	79.71
29	HSF1	positive regulation of cellular metabolic process (49.2%; 2.532e-18), positive regulation of metabolic process (49.2%; 1.093e-17), positive regulation of biological process (63.5%; 2.878e-17), positive regulation of cellular process (60.3%; 6.846e-17), negative regulation of cellular process (57.1%; 9.025e-17)	63	62	0	2.41e-125	79.06	79.06
30	MYOD	positive regulation of cellular process (65.1%; 6.869e-20), positive regulation of biological process (66.7%; 2.995e-19), positive regulation of cellular metabolic process (47.6%; 2.882e-17), positive regulation of metabolic process (47.6%; 1.176e-16), positive regulation of transcription, DNA-dependent (34.9%; 6.065e-16)	63	62	0	2.41e-125	79.06	79.06
