# Supplementary material for: Conservation and divergence of chemical defense system in the tunicate Oikopleura dioica revealed by genome wide response to two xenobiotics
Source: BMC Genomics. 2012 Feb 2;13:55. doi: 10.1186/1471-2164-13-55 (PMC3292500; doi:10.1186/1471-2164-13-55)
Supplement: Additional file 7 — Selected over-connected networks built from BaP-regulated genes using Analyze algorithm in MetaCore. Additional_file7.xls contains a list of over-connected networks built from BaP-regulated genes. The full list of the mouse homologs of genes differentially regulated by BaP (Additional file 3) was uploaded for generation of biological networks in MetaCore using Analyze network algorithm with default settings. This is a variant of the shortest paths algorithm with main parameters of 1. relative enrichment with the uploaded data, and 2. relative saturation of networks with canonical pathways. In this workflow the networks are prioritized based on the number of fragments of canonical pathways on the network. [file 1471-2164-13-55-S7.XLS]

## Sheet: Network list
No	Network	GO Processes	Total nodes	Seed nodes	Pathways	p-Value	zScore	gScore
1	EGFR, VEGFR-2, c-Jun, HGF receptor (Met), Calpain 2(m)	anatomical structure morphogenesis (78.8%; 6.295e-33), enzyme linked receptor protein signaling pathway (59.6%; 4.186e-31), cellular component morphogenesis (59.6%; 9.855e-31), anatomical structure development (92.3%; 1.702e-30), cell morphogenesis (57.7%; 6.414e-30)	52	9	88	1.77e-09	12.04	122.04
2	Beta-catenin, EGFR, p300, DDR2, MSP receptor (RON)	tissue development (46.9%; 3.345e-16), anatomical structure morphogenesis (53.1%; 8.115e-15), regulation of cell proliferation (44.9%; 2.620e-14), positive regulation of metabolic process (49.0%; 6.024e-14), positive regulation of cellular process (61.2%; 7.173e-14)	50	19	10	5.65e-26	27.05	39.55
3	XBP1, GRP78, IRE1, ALOX5, MEK3(MAP2K3)	response to stimulus (71.4%; 1.421e-10), positive regulation of biological process (55.1%; 4.323e-10), potassium ion import (8.2%; 8.210e-10), immune system process (36.7%; 6.300e-09), cellular response to unfolded protein (10.2%; 1.304e-08)	50	14	7	3.64e-17	19.54	28.29
4	c-Jun, Plasma kallikrein, TLL1, PCOLCE, Myosin Va	response to wounding (36.7%; 1.640e-11), blood coagulation (26.5%; 5.922e-11), coagulation (26.5%; 5.922e-11), hemostasis (26.5%; 7.033e-11), wound healing (28.6%; 1.120e-10)	50	16	4	1.73e-20	22.43	27.43
5	EGFR, Neuropilin-2, TMPRSS2, beta-MHC, MANR	anatomical structure morphogenesis (68.0%; 6.257e-24), tissue development (56.0%; 3.607e-22), circulatory system development (46.0%; 4.409e-21), cardiovascular system development (46.0%; 4.409e-21), cellular component morphogenesis (48.0%; 4.816e-21)	50	15	4	4.11e-19	21.44	26.44
6	GRP78, Furin, XBP1, TMPRSS2, PGK1	protein localization in extracellular region (6.5%; 3.634e-08), negative regulation of transforming growth factor beta receptor signaling pathway by extracellular sequestering of TGFbeta (6.5%; 3.634e-08), maintenance of protein location in extracellular region (6.5%; 3.634e-08), extracellular sequestering of receptor ligand (6.5%; 3.634e-08), maintenance of protein location (13.0%; 1.157e-07)	50	18	0	3.66e-24	25.59	25.59
7	Cubilin, BChE, Claudin-19, TXNRD3, C10orf118	antigen processing and presentation of peptide antigen via MHC class I (14.0%; 3.393e-12), protection from natural killer cell mediated cytotoxicity (10.0%; 6.943e-11), antigen processing and presentation of peptide antigen (14.0%; 1.468e-10), negative regulation of natural killer cell mediated immunity (10.0%; 8.263e-10), negative regulation of natural killer cell mediated cytotoxicity (10.0%; 8…	50	18	0	3.66e-24	25.59	25.59
8	STAT5B, STAT5A, CDYL, DHE3, PL scramblase 1	chromatin assembly or disassembly (30.8%; 1.428e-21), nucleosome assembly (26.9%; 1.866e-20), chromatin assembly (26.9%; 3.803e-20), nucleosome organization (26.9%; 9.306e-20), protein-DNA complex assembly (26.9%; 1.945e-19)	53	14	4	6.75e-17	19.13	24.13
9	irlB, Alix, CD97, TEF-3, NKCC1	regulation of biological quality (52.0%; 1.939e-11), regulation of cellular component movement (24.0%; 1.082e-10), cell-substrate adhesion (18.0%; 1.389e-10), regulation of locomotion (24.0%; 1.430e-10), multicellular organismal process (74.0%; 2.251e-10)	50	17	0	2.18e-22	24.13	24.13
10	ABCB9, CD97, ERp72, SLC5A8, MCT1 (SLC16A1)	skeletal myofibril assembly (10.0%; 6.943e-11), muscle filament sliding (12.0%; 1.482e-09), actin-myosin filament sliding (12.0%; 1.681e-09), actin-mediated cell contraction (12.0%; 2.416e-09), muscle contraction (18.0%; 4.736e-09)	50	15	0	2.85e-19	21.69	21.69
11	PKC-alpha, EGFR, JAM1, TLE3, DLL1	anatomical structure morphogenesis (65.3%; 9.066e-22), cellular developmental process (69.4%; 9.503e-20), cell differentiation (67.3%; 7.751e-19), anatomical structure development (77.6%; 8.490e-19), forebrain development (32.7%; 1.006e-17)	50	12	3	2.29e-14	17.21	20.96
12	Ubiquitin, DDX3X, MPG, ABH2, RP2	response to stress (58.5%; 2.903e-11), response to DNA damage stimulus (29.3%; 7.918e-10), hemidesmosome assembly (12.2%; 1.236e-09), DNA repair (24.4%; 3.278e-09), cellular response to stress (34.1%; 3.491e-09)	50	12	3	5.19e-14	16.65	20.4
13	eIF4E, SLIT1, CHST1, PAIP1, MEK3(MAP2K3)	locomotion (43.4%; 1.360e-16), cellular component movement (37.7%; 5.861e-16), cellular component morphogenesis (35.8%; 4.490e-14), cell development (41.5%; 1.194e-13), axon guidance (28.3%; 1.362e-13)	54	10	5	1.08e-10	13.18	19.43
14	Ubiquitin, P-selectin, RNF12, GLAST1/EAAT1, p90RSK3(RPS6KA2)	positive regulation of biological process (57.1%; 6.380e-11), regulation of biological quality (51.0%; 8.126e-11), biological regulation (87.8%; 2.339e-09), multicellular organismal process (71.4%; 3.365e-09), regulation of system process (24.5%; 4.888e-09)	50	11	2	1.67e-12	15.2	17.7
15	Plasminogen, XBP1, FOXF1, PAI1, Sti1	regulation of response to stimulus (50.0%; 1.419e-19), response to stress (64.0%; 3.618e-16), positive regulation of biological process (64.0%; 3.123e-14), regulation of response to stress (34.0%; 5.467e-14), immune response-activating signal transduction (24.0%; 2.306e-13)	50	11	2	1.67e-12	15.2	17.7
16	VEGFR-2, EGF, ALK, Neuropilin-2, DRIL1	transmembrane receptor protein tyrosine kinase signaling pathway (47.9%; 5.452e-23), enzyme linked receptor protein signaling pathway (47.9%; 1.806e-20), signaling pathway (72.9%; 4.008e-16), signaling (79.2%; 1.588e-15), intracellular signal transduction (47.9%; 1.967e-15)	50	12	0	3.03e-14	17.02	17.02
17	ULK1, IQGAP1, MKK7 (MAP2K7), VEGFR-2, CaMKK2	intracellular signal transduction (60.0%; 1.589e-23), intracellular signaling pathway (64.0%; 1.253e-22), protein phosphorylation (50.0%; 4.136e-22), signal transmission via phosphorylation event (44.0%; 4.307e-22), intracellular protein kinase cascade (44.0%; 4.307e-22)	50	12	0	5.19e-14	16.65	16.65
18	STAT5A, DEAF, TLL2, Collagen VII, LGI1	activated T cell proliferation (12.2%; 2.978e-13), integrin-mediated signaling pathway (18.4%; 1.008e-11), multicellular organismal development (65.3%; 1.273e-11), T cell activation (20.4%; 3.673e-11), system development (59.2%; 4.475e-11)	50	11	1	1.67e-12	15.2	16.45
19	Endoplasmin, GRP78, Cathepsin H, ERp72, eIF2C2 (Argonaute-2)	response to stress (65.9%; 2.771e-15), cellular response to chemical stimulus (43.2%; 1.609e-13), regulation of protein metabolic process (40.9%; 2.325e-13), cell activation (36.4%; 4.484e-13), negative regulation of biological process (61.4%; 4.678e-13)	50	9	3	1.01e-09	12.45	16.2
20	HGF receptor (Met), NFIX, DLX1, VEGFR-2, Syntenin 1	regulation of metabolic process (77.6%; 1.957e-14), anatomical structure morphogenesis (51.0%; 8.786e-14), biological regulation (95.9%; 1.066e-13), regulation of biological process (93.9%; 1.664e-13), regulation of cellular metabolic process (71.4%; 2.892e-13)	50	11	0	1.67e-12	15.2	15.2
21	GP-IB alpha, Plasma kallikrein, Btk, HAI-2, eIF2C1 (Argonaute-1)	blood coagulation, fibrin clot formation (18.2%; 4.814e-17), response to stress (65.9%; 2.771e-15), blood coagulation, intrinsic pathway (15.9%; 2.802e-15), regulation of response to stimulus (43.2%; 1.011e-13), regulation of biological quality (59.1%; 3.527e-13)	50	10	1	4.81e-11	13.76	15.01
22	MYLK1, Ephrin-B2, BCKD-E1alpha, PERE, Ephrin-B3	actin filament-based movement (20.8%; 2.914e-16), muscle filament sliding (18.8%; 1.170e-15), actin-myosin filament sliding (18.8%; 1.424e-15), actin-mediated cell contraction (18.8%; 2.506e-15), muscle contraction (22.9%; 5.335e-12)	50	10	0	3.12e-11	14.07	14.07
23	KLF15, HGF receptor (Met), MSP receptor (RON), IRX1, FUT4	regulation of phosphorylation (38.8%; 1.088e-14), regulation of phosphorus metabolic process (38.8%; 1.949e-14), regulation of phosphate metabolic process (38.8%; 1.949e-14), regulation of protein kinase activity (30.6%; 1.592e-12), regulation of kinase activity (30.6%; 3.050e-12)	50	10	0	4.81e-11	13.76	13.76
24	Rab-1A, BIG1, c-Jun/c-Jun, AP1G1, UDP	vesicle-mediated transport (34.8%; 3.793e-11), Golgi vesicle transport (19.6%; 2.013e-10), localization (60.9%; 6.860e-10), protein transport (32.6%; 1.020e-09), establishment of protein localization (32.6%; 1.323e-09)	50	10	0	4.81e-11	13.76	13.76
25	ITGB3, IRF4, HSP60, TRIP6, SP-D	response to endogenous stimulus (45.7%; 3.589e-15), positive regulation of cellular process (65.2%; 5.914e-15), positive regulation of biological process (67.4%; 9.194e-15), response to organic substance (52.2%; 3.260e-14), regulation of metabolic process (78.3%; 5.815e-14)	50	10	0	4.81e-11	13.76	13.76
26	SRPK1, TFPI, PRPF4B, Laminin 2, LAMA2	blood coagulation (44.9%; 1.933e-23), coagulation (44.9%; 1.933e-23), hemostasis (44.9%; 2.620e-23), regulation of body fluid levels (44.9%; 2.387e-21), wound healing (44.9%; 5.573e-21)	50	6	4	8.84e-06	7.97	12.97
27	MVP, FOLH1 (GCP2), Nidogen, IRX1, PKD1L2	positive regulation of cell proliferation (39.6%; 1.563e-15), regulation of cyclic nucleotide metabolic process (25.0%; 1.268e-14), G-protein signaling, coupled to cAMP nucleotide second messenger (22.9%; 1.471e-14), regulation of adenylate cyclase activity (22.9%; 1.716e-14), regulation of cyclase activity (22.9%; 2.319e-14)	50	9	0	1.23e-09	12.31	12.31
28	MNK2(GPRK7), hnRNP H1, MEK3(MAP2K3), ZNF265, POU3F3 (BRN1)	transmembrane receptor protein tyrosine kinase signaling pathway (36.0%; 1.444e-15), response to stress (62.0%; 3.875e-15), enzyme linked receptor protein signaling pathway (38.0%; 7.751e-15), signaling pathway (66.0%; 2.705e-13), positive regulation of biological process (62.0%; 2.795e-13)	50	6	0	8.84e-06	7.97	7.97
29	IRE1, DDX3X, HSP60, Laminin 2, SP1	immune response-activating signal transduction (31.2%; 2.551e-18), immune response-regulating signaling pathway (31.2%; 4.446e-18), immune system process (54.2%; 2.554e-17), activation of immune response (31.2%; 1.734e-16), regulation of intracellular protein kinase cascade (35.4%; 2.089e-16)	52	4	2	0.00151	5.02	7.52
30	TMPS6, Uromodulin, Rad50, SP1, LDL	antigen processing and presentation of peptide antigen via MHC class I (31.8%; 3.150e-29), antigen processing and presentation of peptide antigen (31.8%; 1.231e-25), antigen processing and presentation (31.8%; 1.806e-21), regulation of response to stimulus (56.8%; 2.125e-21), regulation of leukocyte mediated cytotoxicity (27.3%; 5.611e-21)	50	4	0	0.00111	5.29	5.29
