# Supplementary material for: Conservation and divergence of chemical defense system in the tunicate Oikopleura dioica revealed by genome wide response to two xenobiotics
Source: BMC Genomics. 2012 Feb 2;13:55. doi: 10.1186/1471-2164-13-55 (PMC3292500; doi:10.1186/1471-2164-13-55)
Supplement: Additional file 8 — Selected over-connected networks built from Clo-regulated genes using Analyze algorithm in MetaCore. Additional_file8.xls contains networks built from Clo-regulated genes. The full list of the mouse homologs of genes differentially regulated by Clo (Additional file 3) was uploaded for generation of biological networks in MetaCore using Analyze network algorithm with default settings. [file 1471-2164-13-55-S8.XLS]

## Sheet: Network list
No	Network	GO Processes	Total nodes	Seed nodes	Pathways	p-Value	zScore	gScore
1	CDK5R2 (p39), GLVR1, ATP5G2, NDUFS8, AL3A2	respiratory electron transport chain (34.0%; 5.220e-26), electron transport chain (34.0%; 1.250e-23), cellular respiration (34.0%; 1.380e-23), energy derivation by oxidation of organic compounds (34.0%; 9.251e-18), generation of precursor metabolites and energy (34.0%; 1.358e-15)	50	24	0	1.83e-37	37.38	37.38
2	CBP, CDK1 (p34), GPX4 (PHGPx), DHSO, Troponin I, cardiac	antigen processing and presentation of peptide antigen via MHC class I (14.0%; 3.393e-12), protection from natural killer cell mediated cytotoxicity (10.0%; 6.943e-11), antigen processing and presentation of peptide antigen (14.0%; 1.468e-10), regulation of leukocyte mediated cytotoxicity (14.0%; 1.827e-10), regulation of cell killing (14.0%; 2.774e-10)	50	17	5	1.8e-23	26	32.25
3	Troponin cardiac, Fibulin-2, Cubilin, ERp72, Troponin C, cardiac	muscle filament sliding (22.9%; 5.325e-20), actin-myosin filament sliding (22.9%; 6.816e-20), actin-mediated cell contraction (22.9%; 1.384e-19), actin filament-based movement (22.9%; 2.719e-18), regulation of ATPase activity (14.6%; 8.023e-14)	51	18	1	9.6e-25	26.71	27.96
4	FKHR, PAI1, Caveolin-1, Chymotrypsin B, Plasmin	regulation of apoptosis (45.7%; 9.643e-14), regulation of programmed cell death (45.7%; 1.176e-13), regulation of cell death (45.7%; 1.644e-13), negative regulation of biological process (60.9%; 2.304e-13), regulation of biological quality (56.5%; 1.489e-12)	51	13	7	4.01e-16	19.1	27.85
5	CDK1 (p34), EGF, Syntenin 1, Plectin 1, nAChR beta-2	cellular component organization (70.0%; 2.458e-15), cellular component organization or biogenesis (70.0%; 6.967e-15), cell projection organization (36.0%; 2.049e-13), cell activation (34.0%; 2.995e-13), cellular component assembly (42.0%; 9.934e-13)	50	15	3	1.34e-19	22.38	26.13
6	Plasminogen, ACE1, TRPA1, E-selectin, Neprilysin	positive regulation of cellular process (55.0%; 2.748e-09), positive regulation of biological process (57.5%; 2.768e-09), homeostatic process (37.5%; 3.082e-09), locomotion (35.0%; 3.770e-09), regulation of biological quality (50.0%; 9.992e-09)	50	14	4	4.85e-18	21.07	26.07
7	KCRB, ANKRD2, CBF2, Thioredoxin-like 2, GLUT5	phosphocreatine metabolic process (6.7%; 8.481e-08), interspecies interaction between organisms (20.0%; 8.717e-07), iron ion transport (8.9%; 1.751e-06), creatine metabolic process (6.7%; 1.847e-06), phosphagen metabolic process (6.7%; 1.847e-06)	50	15	0	1.34e-19	22.38	22.38
8	PPP2R5A, P4HB, NRAMP2, Telokin, LAMA5	substrate adhesion-dependent cell spreading (24.0%; 4.878e-25), extracellular matrix disassembly (20.0%; 4.916e-25), cell-substrate junction assembly (26.0%; 8.088e-24), hemidesmosome assembly (22.0%; 2.418e-23), anatomical structure morphogenesis (62.0%; 3.866e-20)	50	13	2	1.66e-16	19.73	22.23
9	Fibronectin, Titin, PKD1L2, Neurotrypsin, CHD1	actin filament-based movement (27.7%; 1.175e-22), muscle structure development (40.4%; 1.290e-20), tissue development (55.3%; 1.703e-20), cellular component morphogenesis (48.9%; 1.818e-20), anatomical structure morphogenesis (63.8%; 4.598e-20)	50	13	0	1.66e-16	19.73	19.73
10	ACTA1, NCAM1, Plasma kallikrein, SYVN1, BMP1	multicellular organismal process (76.0%; 3.269e-11), positive regulation of biological process (56.0%; 1.227e-10), skeletal muscle thin filament assembly (8.0%; 8.923e-10), anatomical structure development (58.0%; 9.450e-10), regulation of biological quality (48.0%; 9.773e-10)	50	12	0	1.23e-14	17.77	17.77
11	RBBP5, ATR, PDCD2, eIF2C2 (Argonaute-2), TBX2	multicellular organismal development (63.8%; 1.307e-10), developmental process (66.0%; 1.687e-10), anatomical structure development (59.6%; 7.803e-10), regulation of cellular metabolic process (63.8%; 1.099e-09), anatomical structure morphogenesis (42.6%; 1.629e-09)	50	12	0	1.23e-14	17.77	17.77
12	PDHA (somatic), Fibronectin, ENPEP, Stomatin, PDK2	anatomical structure morphogenesis (60.9%; 5.178e-18), cell morphogenesis involved in differentiation (37.0%; 1.499e-14), cell morphogenesis (37.0%; 2.166e-13), cellular component morphogenesis (37.0%; 5.486e-13), cell-substrate adhesion (21.7%; 1.690e-12)	50	11	1	3.52e-13	16.41	17.66
13	TFIIA gamma chain, LRP1B, Troponin T, cardiac, H-FABP, KCNK10	regulation of response to stimulus (45.7%; 1.249e-15), antigen processing and presentation of peptide antigen (19.6%; 1.170e-14), immune system process (50.0%; 1.771e-14), antigen processing and presentation of peptide antigen via MHC class I (15.2%; 1.828e-12), antigen processing and presentation (19.6%; 4.403e-12)	50	10	1	9.43e-12	15.03	16.28
14	Plasminogen, BMP1, Fibronectin, PAI1, eIF2C2 (Argonaute-2)	regulation of cell adhesion (22.4%; 2.548e-11), regulation of blood coagulation (14.3%; 2.859e-11), cell migration (28.6%; 4.250e-11), blood coagulation (26.5%; 5.922e-11), coagulation (26.5%; 5.922e-11)	50	11	0	4.48e-13	16.24	16.24
15	EGF, Ephrin-B3, PhLP, Thrombospondin 2, eIF2C2 (Argonaute-2)	enzyme linked receptor protein signaling pathway (43.8%; 8.933e-18), anatomical structure morphogenesis (58.3%; 2.556e-17), signaling (81.2%; 1.278e-16), cell morphogenesis involved in differentiation (37.5%; 1.844e-15), generation of neurons (43.8%; 2.547e-14)	50	11	0	4.48e-13	16.24	16.24
16	Thrombospondin 1, Plexin B3, KCTD1, RNP24, Cyclophilin B	anatomical structure morphogenesis (68.0%; 6.257e-24), axon guidance (40.0%; 3.782e-21), neuron development (46.0%; 4.331e-20), system development (76.0%; 9.589e-20), anatomical structure development (78.0%; 2.037e-19)	50	10	1	1.46e-11	14.7	15.95
17	VAMP1, TLL2, BCKD-E1alpha, RBMS1, DHE3	developmental process (60.4%; 1.303e-08), multicellular organismal process (68.8%; 4.293e-08), multicellular organismal development (56.2%; 5.368e-08), response to stimulus (64.6%; 6.813e-08), regulation of insulin secretion (14.6%; 9.413e-08)	50	10	0	1.18e-11	14.86	14.86
18	NR6A1 (GCNF), Plasma kallikrein, Tau tubulin kinase 1, Tryptase delta, HYOU1	protein polymerization (15.6%; 3.772e-11), multicellular organismal process (75.6%; 4.745e-10), system development (57.8%; 9.435e-10), negative regulation of multicellular organismal process (22.2%; 1.123e-09), anatomical structure development (60.0%; 1.254e-09)	50	10	0	1.46e-11	14.7	14.7
19	BACH1, Endoplasmin, eEF1A1, HYOU1, Cyclophilin B	regulation of biological quality (58.1%; 1.677e-12), anatomical structure morphogenesis (48.8%; 2.527e-11), system development (62.8%; 2.979e-11), anatomical structure development (65.1%; 3.760e-11), response to chemical stimulus (60.5%; 1.050e-10)	50	10	0	1.46e-11	14.7	14.7
20	PRDX3, eIF2AK3, PDX1, MM-1, CTR9	'de novo' posttranslational protein folding (20.4%; 3.120e-16), 'de novo' protein folding (20.4%; 4.264e-16), protein polymerization (18.4%; 1.010e-14), cellular protein complex assembly (24.5%; 3.160e-13), protein complex assembly (32.7%; 2.395e-12)	50	10	0	1.46e-11	14.7	14.7
21	SLIT2, MVP, Thrombospondin 1, ENPEP, Fibrillin 1	anatomical structure morphogenesis (62.0%; 3.866e-20), neuron projection morphogenesis (40.0%; 1.410e-18), cell projection morphogenesis (40.0%; 5.879e-18), cell part morphogenesis (40.0%; 6.822e-18), neuron projection development (40.0%; 1.579e-17)	50	7	3	2.03e-07	10.21	13.96
22	PDX1, Fibrinogen gamma, LIPP, PhLP, SCCA-1	activated T cell proliferation (21.2%; 3.399e-17), cellular extravasation (21.2%; 1.143e-15), leukocyte migration involved in inflammatory response (18.2%; 7.311e-15), neutrophil chemotaxis (21.2%; 4.350e-13), T cell activation (30.3%; 4.737e-13)	50	9	0	2.86e-10	13.46	13.46
23	Skelemin, Fibronectin, LRP6, Thrombospondin 1, MAPKAPK3	cell development (68.0%; 6.423e-30), neuron differentiation (62.0%; 1.326e-29), cell junction assembly (40.0%; 3.502e-29), regulation of developmental process (66.0%; 7.289e-29), regulation of cell adhesion (44.0%; 7.506e-29)	50	9	0	4.21e-10	13.16	13.16
24	eIF3S6, Tubulin (in microtubules), ABH2, UNG2, mRNA intracellular	nucleosome assembly (34.8%; 2.607e-25), DNA conformation change (39.1%; 2.684e-25), chromatin assembly (34.8%; 5.947e-25), nucleosome organization (34.8%; 1.676e-24), protein-DNA complex assembly (34.8%; 3.936e-24)	50	9	0	4.21e-10	13.16	13.16
25	SRF, MUSK, ARTS-1, MYLK1, MLC2	antigen processing and presentation of peptide antigen via MHC class I (29.2%; 1.316e-28), antigen processing and presentation of peptide antigen (29.2%; 5.121e-25), regulation of response to stimulus (58.3%; 2.979e-24), regulation of response to stress (47.9%; 1.461e-22), antigen processing and presentation (29.2%; 7.436e-21)	50	6	3	3.91e-06	8.66	12.41
26	eEF1A1, NCAM1, ACTC, Cubilin, Troponin I, cardiac	skeletal muscle thin filament assembly (12.9%; 1.222e-10), skeletal myofibril assembly (12.9%; 2.481e-09), cardiac myofibril assembly (12.9%; 6.296e-09), muscle filament sliding (16.1%; 8.003e-09), actin-myosin filament sliding (16.1%; 8.883e-09)	50	7	0	3.92e-08	11.59	11.59
27	Tubulin (in microtubules), PDX1, ZDHHC3, Thrombospondin 2, Pim-2	regulation of transport (42.9%; 1.815e-15), regulation of transmembrane transport (26.5%; 1.304e-14), regulation of localization (44.9%; 2.503e-14), negative regulation of transport (26.5%; 6.172e-14), potassium ion import (10.2%; 1.030e-12)	50	7	0	2.35e-07	10.09	10.09
28	Ephrin-B3, TBX2, HOXA1, MAPKAPK3, KLEIP	locomotion (58.3%; 1.630e-24), anatomical structure morphogenesis (68.8%; 1.673e-23), transmembrane receptor protein tyrosine kinase signaling pathway (43.8%; 4.661e-20), neurogenesis (54.2%; 8.894e-20), positive regulation of biological process (75.0%; 2.123e-19)	50	6	0	3.91e-06	8.66	8.66
29	PLA2(hGIIA), PERE, Flotillin-1, KCRB, Tenascin-X	gamma-aminobutyric acid signaling pathway (32.0%; 1.876e-30), chloride transport (32.0%; 1.113e-25), inorganic anion transport (32.0%; 2.718e-23), anion transport (32.0%; 2.502e-20), post-embryonic development (28.0%; 4.985e-20)	50	6	0	3.91e-06	8.66	8.66
30	Meprin A, beta, Fibronectin, MUSK, Endoplasmin, NR6A1 (GCNF)	cell differentiation (59.6%; 3.632e-14), cellular developmental process (59.6%; 5.885e-14), multicellular organismal process (80.9%; 1.038e-12), anatomical structure development (66.0%; 1.999e-12), developmental process (70.2%; 3.011e-12)	50	5	0	6.95e-05	7.02	7.02
