# Supplementary material for: Conservation and divergence of chemical defense system in the tunicate Oikopleura dioica revealed by genome wide response to two xenobiotics
Source: BMC Genomics. 2012 Feb 2;13:55. doi: 10.1186/1471-2164-13-55 (PMC3292500; doi:10.1186/1471-2164-13-55)
Supplement: Additional file 9 — A list of genes differentially regulated by BaP with insufficient similarities to mouse sequences. Additional_file9.xls contains 425 genes differentially regulated by BaP with insufficient similarities to mouse proteome (BLASTP E-value ≥ 0.001) and not used in pathway analyses. [file 1471-2164-13-55-S9.XLS]

## Sheet: Ark1
Locus_tag (ID)	Median_intensity_0.2µM BaP	Median_intensity_1µM BaP	Median_intensity_DMSO control for 0.2µM BaP	Median_intensity_DMSO control for 1 µM BaP	Ratio_0.2µM BaP	Ratio_1µM BaP
GSOIDT00016402001	29460.8	27876.3	14394.6	11985.1	2.05	2.33
GSOIDT00010185001	2200.61	2159.59	1092.97	1081.25	2.01	2.00
GSOIDT00003270001	1488.11	2324.76	2708.45	3032.16	0.55	0.77
GSOIDT00004711001	1731.22	1891.79	4682.64	3350.8	0.37	0.56
GSOIDT00009288001	2447.81	2510.78	5225.13	4236.23	0.47	0.59
GSOIDT00005109001	2346.27	3867.17	5159.36	5452.23	0.45	0.71
GSOIDT00006475001	9734.16	5428.81	4455.69	4979.95	2.18	1.09
GSOIDT00009048001	1701.74	4661.94	13866.5	11291.6	0.12	0.41
GSOIDT00013731001	7008.42	4760.55	4056.25	4265.82	1.73	1.12
GSOIDT00011250001	2744.22	1042.6	972.72	1317.64	2.82	0.79
GSOIDT00011130001	5663.66	2921.24	3529.71	3137.86	1.60	0.93
GSOIDT00006099001	5871.56	3737.61	2664.01	2938.11	2.20	1.27
GSOIDT00006409001	970.23	1682.83	2526.7	1932.95	0.38	0.87
GSOIDT00015174001	1055.74	1216.11	2092.2	1824.17	0.50	0.67
GSOIDT00002833001	5645.88	9571.73	18961.5	14741.6	0.30	0.65
GSOIDT00003707001	18226.5	9562.88	7749.35	9620.03	2.35	0.99
GSOIDT00012694001	3394.27	3423.58	6299.04	6360.57	0.54	0.54
GSOIDT00016818001	10512.1	11533.8	21964.5	19997.7	0.48	0.58
GSOIDT00001854001	7692.94	13038.2	30452.8	25843	0.25	0.50
GSOIDT00004374001	4291.29	4770.58	6748.95	6497.31	0.64	0.73
GSOIDT00006136001	2580.58	3894.67	6705.17	5423.35	0.38	0.72
GSOIDT00006806001	2838.86	2971.37	6961.5	4668.86	0.41	0.64
GSOIDT00016143001	5693.04	6472.07	9213.3	8252.97	0.62	0.78
GSOIDT00001891001	3336.44	1881.04	1682.53	1700.11	1.98	1.11
GSOIDT00006003001	3127.08	4147.31	7157.91	7102.6	0.44	0.58
GSOIDT00013674001	3618.69	7553.93	15455.5	12909.9	0.23	0.59
GSOIDT00004080001	2273.72	3795.51	7183.31	5921.06	0.32	0.64
GSOIDT00010022001	2936.44	2992.76	4420.18	4916.26	0.66	0.61
GSOIDT00007101001	1144.37	1993.29	3712.64	3426.49	0.31	0.58
GSOIDT00008399001	2273.94	1964.53	1476.61	1522.33	1.54	1.29
GSOIDT00012680001	29406.9	27924.6	5482.86	7483.9	5.36	3.73
GSOIDT00014677001	12959.9	14297.3	24914.6	21946.4	0.52	0.65
GSOIDT00006946001	12486.8	17237.8	25846.5	24279.1	0.48	0.71
GSOIDT00009605001	1954.25	2600.16	4185.12	4099.27	0.47	0.63
GSOIDT00009804001	5121.6	10061.5	11543.9	11676.1	0.44	0.86
GSOIDT00017255001	2129.12	2386.12	1402.2	1352.72	1.52	1.76
GSOIDT00012465001	8427.24	13944.3	28772.1	24603.4	0.29	0.57
GSOIDT00000208001	1958.63	2617.93	3994.46	4544.88	0.49	0.58
GSOIDT00001192001	2949.38	3204.14	5480.39	5602.56	0.54	0.57
GSOIDT00016982001	8894.89	7640.94	4788.76	4482.14	1.86	1.70
GSOIDT00001789001	1974.44	2886.57	5802.1	4695.74	0.34	0.61
GSOIDT00006381001	1409.87	3136.57	7735.68	6437.77	0.18	0.49
GSOIDT00017079001	2094.44	2726.39	4093.97	4096.61	0.51	0.67
GSOIDT00006063001	1014.78	966.235	3355.81	2093.26	0.30	0.46
GSOIDT00005798001	2101.41	3483.08	4763.61	5596.89	0.44	0.62
GSOIDT00016589001	4025.23	11461	15998.5	19985.4	0.25	0.57
GSOIDT00010457001	3525.34	4334.59	5340.69	4760.66	0.66	0.91
GSOIDT00009436001	1567.33	1680.29	3616.22	1967.33	0.43	0.85
GSOIDT00010093001	999.18	1547.3	2622.63	3297.06	0.38	0.47
GSOIDT00011976001	1118.74	2136.17	4399.33	3817.16	0.25	0.56
GSOIDT00015401001	6008.98	4089.2	2711.57	2333.36	2.22	1.75
GSOIDT00016831001	2485.72	2397.1	4132.89	5420.69	0.60	0.44
GSOIDT00017921001	2162.89	3159.76	6371.98	5352.26	0.34	0.59
GSOIDT00002406001	23300	15180.6	8524.75	8334.44	2.73	1.82
GSOIDT00008407001	21995.7	9397.47	5153.14	6501.72	4.27	1.45
GSOIDT00015693001	2018.86	1925.1	4810.65	4902.97	0.42	0.39
GSOIDT00011652001	1851.41	2041.21	3353.28	3047.09	0.55	0.67
GSOIDT00012423001	4954.05	5171.47	10441	9840.59	0.47	0.53
GSOIDT00011133001	2868.52	2606.58	1796.19	2009.64	1.60	1.30
GSOIDT00001124001	2194.53	2851.05	3431.1	3360.97	0.64	0.85
GSOIDT00012794001	1103.54	1432.56	2042.3	2282.86	0.54	0.63
GSOIDT00015772001	1523.38	1745.13	3116.28	3008.82	0.49	0.58
GSOIDT00004076001	4528.56	5427.11	9828.34	9146.55	0.46	0.59
GSOIDT00008622001	2788.9	4398.19	6379.93	6267.96	0.44	0.70
GSOIDT00010998001	4929.61	4299.94	9534.92	8351.44	0.52	0.51
GSOIDT00015944001	1155.99	2852.61	5776.32	6396.8	0.20	0.45
GSOIDT00006004001	2707.05	2915.56	6985.94	5326.11	0.39	0.55
GSOIDT00006437001	1760.14	2447.99	3385.63	3225.83	0.52	0.76
GSOIDT00005223001	2180.24	2844.9	3374.2	3424.18	0.65	0.83
GSOIDT00005496001	3188.26	2642.72	6591.53	5494.65	0.48	0.48
GSOIDT00015932001	6194.72	2963.14	1812.51	1938.35	3.42	1.53
GSOIDT00016714001	2008.15	3038.97	3333.34	2939.16	0.60	1.03
GSOIDT00014246001	2521.82	1504.27	1461.7	1354.34	1.73	1.11
GSOIDT00015595001	8796.83	6580.64	5590.09	5149.32	1.57	1.28
GSOIDT00002618001	4417.33	1978.39	996.1	1575.97	4.43	1.26
GSOIDT00005874001	9332.58	5077.73	5841.81	4734.52	1.60	1.07
GSOIDT00011395001	9492.49	13702.8	20655.5	15697.6	0.46	0.87
GSOIDT00012037001	5331	7424.19	9985.76	9750.04	0.53	0.76
GSOIDT00016931001	2786.65	3409.66	6481.48	5735.38	0.43	0.59
GSOIDT00006403001	14316.6	17402.8	35791.9	31436.7	0.40	0.55
GSOIDT00012884001	2423.47	2636.99	4125.4	4366.46	0.59	0.60
GSOIDT00009527001	2518.11	2046.76	1617.18	1590.42	1.56	1.29
GSOIDT00006576001	37717.8	33638.6	23794.5	27529.5	1.59	1.22
GSOIDT00015789001	18080.5	14766.6	8144.05	7608.93	2.22	1.94
GSOIDT00016346001	4555.85	3549.61	2573.88	2609.51	1.77	1.36
GSOIDT00006137001	3868.81	5984.26	12413.8	10164.1	0.31	0.59
GSOIDT00015044001	32149.3	19522.6	8059.17	10676.2	3.99	1.83
GSOIDT00015619001	4752.21	2778.7	2038.08	2111.49	2.33	1.32
GSOIDT00009991001	3029.86	1805.52	1414.52	1567.12	2.14	1.15
GSOIDT00013673001	5520.53	8960.23	18102.5	12639.8	0.30	0.71
GSOIDT00016862001	2020.63	2236.26	5415.89	5850.84	0.37	0.38
GSOIDT00000775001	9855.31	6773.06	3787.47	3701.09	2.60	1.83
GSOIDT00002269001	2829.69	3434.63	5449.86	5622.47	0.52	0.61
GSOIDT00007374001	1935.57	3255.08	3883.14	4177.48	0.50	0.78
GSOIDT00008336001	2890.92	2369.37	1318.31	1810.64	2.19	1.31
GSOIDT00009809001	882.04	1434.42	2800.47	2539.44	0.31	0.56
GSOIDT00010182001	3061.42	3185.56	1717.89	1662.34	1.78	1.92
GSOIDT00015244001	1973.65	2216.5	2985.71	2252.45	0.66	0.98
GSOIDT00003135001	2159.27	2506.92	3882.32	2611.92	0.56	0.96
GSOIDT00007143001	2396.08	3604.37	5261.98	4646.79	0.46	0.78
GSOIDT00004209001	1771.49	2567.37	4735.96	4584.47	0.37	0.56
GSOIDT00004368001	1341.43	2061.22	3488.97	3125.32	0.38	0.66
GSOIDT00004912001	7085.25	4318.02	3730.66	3912.51	1.90	1.10
GSOIDT00005312001	2612.74	2373.39	5069.05	3242.32	0.52	0.73
GSOIDT00008787001	1286.86	1059.03	2675.9	1392.95	0.48	0.76
GSOIDT00004150001	8335.42	10924	20120.4	16185.4	0.41	0.67
GSOIDT00002510001	1288.15	2174.72	2232.79	2857.95	0.58	0.76
GSOIDT00009745001	9234.09	11710	19624.4	15985.1	0.47	0.73
GSOIDT00000986001	2276.51	2892.21	4588.43	3943.08	0.50	0.73
GSOIDT00005943001	832.54	714.74	2188.99	2102.63	0.38	0.34
GSOIDT00008308001	6384.32	4803.17	3493.27	3881.63	1.83	1.24
GSOIDT00012959001	20092.2	14757.8	12433.5	11419.7	1.62	1.29
GSOIDT00007336001	8905.75	4906.75	3675.07	3583.61	2.42	1.37
GSOIDT00013116001	1586.74	4375.84	8395.82	8146.1	0.19	0.54
GSOIDT00014569001	1504.35	1422.29	3203.66	2242.98	0.47	0.63
GSOIDT00015750001	1192.15	1877.97	2351.13	2754.37	0.51	0.68
GSOIDT00001855001	3594.51	8686.05	28517.9	24560	0.13	0.35
GSOIDT00006420001	1067.25	1526.79	2223.62	1767.84	0.48	0.86
GSOIDT00000956001	7048.26	11106.6	17580.4	18299.3	0.40	0.61
GSOIDT00001274001	2220.86	2563.34	4021.09	3670.8	0.55	0.70
GSOIDT00006123001	1156.96	1958.31	5400.06	4668.81	0.21	0.42
GSOIDT00013121001	2647.75	3066.39	8823.08	7885.15	0.30	0.39
GSOIDT00015957001	1542.37	1272.88	2927.32	2397.81	0.53	0.53
GSOIDT00016067001	779.335	1227.88	2226.18	2012.88	0.35	0.61
GSOIDT00015182001	4334.64	5197.74	7392.8	7583.05	0.59	0.69
GSOIDT00016206001	22147.5	3166.31	949.65	1326.95	23.32	2.39
GSOIDT00003619001	2711.22	5619.33	10698	10141.3	0.25	0.55
GSOIDT00006268001	793.635	1613.68	2789.85	2485.8	0.28	0.65
GSOIDT00012128001	1125.49	2061.99	2147.59	2532.31	0.52	0.81
GSOIDT00003920001	3670.01	3070.74	2387.64	2354.95	1.54	1.30
GSOIDT00013524001	3337.21	4661	5918.67	5042.64	0.56	0.92
GSOIDT00015270001	2763.01	4181.79	7128.02	6392.44	0.39	0.65
GSOIDT00017655001	2861.2	4530	6755.65	6133.81	0.42	0.74
GSOIDT00000345001	1380.02	1865.39	2236.02	2076.95	0.62	0.90
GSOIDT00008967001	2341.42	3304.25	4854.19	4822.44	0.48	0.69
GSOIDT00002397001	2367.91	4446.59	11185	9050.5	0.21	0.49
GSOIDT00000915001	2943.72	1692.39	1414.95	1248.48	2.08	1.36
GSOIDT00011948001	2206.93	3401.47	5391.89	5111.45	0.41	0.67
GSOIDT00013202001	3720.01	3449.12	7032.01	5941.57	0.53	0.58
GSOIDT00016958001	24077.5	11277.8	6968.06	8404.79	3.46	1.34
GSOIDT00000615001	3451.53	2750.61	2082.96	1676.75	1.66	1.64
GSOIDT00001705001	4065.26	10838	24776.1	20793.2	0.16	0.52
GSOIDT00013839001	2027.81	2675.84	4266.68	3721.9	0.48	0.72
GSOIDT00015574001	3488.37	4747.51	6924.93	6352.49	0.50	0.75
GSOIDT00002779001	4979.57	2113.47	2311.01	2180.85	2.15	0.97
GSOIDT00004142001	4850.01	5036.49	11804.5	11121.8	0.41	0.45
GSOIDT00004275001	3510.8	2211.76	1563.1	1611.75	2.25	1.37
GSOIDT00007115001	1323.69	1487.13	2319.29	2915.07	0.57	0.51
GSOIDT00009028001	910.895	1252.36	3051.16	2107.45	0.30	0.59
GSOIDT00011490001	1200.58	2474.08	5353.72	4581.92	0.22	0.54
GSOIDT00013452001	1364.19	2142.53	2649.17	3061.56	0.51	0.70
GSOIDT00014023001	1990	2443.11	3486.76	3537.73	0.57	0.69
GSOIDT00000513001	2967.37	2883.7	4909.39	4540.36	0.60	0.64
GSOIDT00001302001	34245.8	21766.6	4698.24	7942.79	7.29	2.74
GSOIDT00004774001	9222.67	20352.9	29872.4	23684.9	0.31	0.86
GSOIDT00006265001	3626.52	3014.2	1486.46	1274.13	2.44	2.37
GSOIDT00010214001	2285.84	2798.72	3891.73	4136.15	0.59	0.68
GSOIDT00010753001	6664.09	10337	14240.1	14196.5	0.47	0.73
GSOIDT00001662001	2567.49	3207.59	4693.1	4558.38	0.55	0.70
GSOIDT00001878001	2206.77	2949.66	10425.4	7458.61	0.21	0.40
GSOIDT00005975001	1655.05	2405.76	2907.2	2726.2	0.57	0.88
GSOIDT00006949001	1241.57	2384.99	4742.81	4659.33	0.26	0.51
GSOIDT00003659001	4098.55	5865.84	7829.01	7917.52	0.52	0.74
GSOIDT00006072001	2109.17	1925.64	3845.66	3311.93	0.55	0.58
GSOIDT00018147001	2696.95	3535.61	4215.57	3575.93	0.64	0.99
GSOIDT00005948001	7109.36	6331.47	13234.4	11560.4	0.54	0.55
GSOIDT00018060001	3642.51	5022.97	7280.85	5857.4	0.50	0.86
GSOIDT00001603001	2228.43	3214.93	5103.57	5121.8	0.44	0.63
GSOIDT00016483001	1301.17	1458.27	2022.94	2329.04	0.64	0.63
GSOIDT00006213001	3983.52	4071.35	6562.11	7284.85	0.61	0.56
GSOIDT00012030001	3383.17	5461.64	19943.1	14888	0.17	0.37
GSOIDT00013362001	2087.43	3552.53	8374.64	7011.76	0.25	0.51
GSOIDT00015257001	1146.93	1213.09	2522.68	2110.24	0.45	0.57
GSOIDT00017100001	4851.26	4873.6	8045.95	6533.35	0.60	0.75
GSOIDT00014388001	3282.35	4951.1	4963.55	4628.77	0.66	1.07
GSOIDT00001643001	2731.02	2463.32	1551.89	1967.41	1.76	1.25
GSOIDT00002970001	6040.63	7802.41	15181.8	14028.2	0.40	0.56
GSOIDT00012925001	3352.34	4146.23	5116.11	4906.74	0.66	0.85
GSOIDT00002065001	9870.05	22112	30721.3	27247.5	0.32	0.81
GSOIDT00006225001	4754.46	13086.2	18741	15418	0.25	0.85
GSOIDT00008101001	1333.49	1679.17	2003.93	2018.69	0.67	0.83
GSOIDT00009508001	9566.34	6281.89	5008.81	5069.32	1.91	1.24
GSOIDT00012455001	7490.68	6538.23	2215.17	2153.14	3.38	3.04
GSOIDT00004044001	12463.6	5786.05	5987.55	6174.08	2.08	0.94
GSOIDT00005935001	2533.84	2276.89	5747.56	5267.77	0.44	0.43
GSOIDT00002498001	14975.1	16039.3	26640.5	20583.8	0.56	0.78
GSOIDT00007896001	1208.89	1713.06	3582.34	4237.79	0.34	0.40
GSOIDT00010742001	2030.44	1655.8	1016.74	1183.72	2.00	1.40
GSOIDT00013502001	1778.78	2390.95	3097.11	3375.44	0.57	0.71
GSOIDT00004790001	1376.55	1812.26	2509.6	2435.45	0.55	0.74
GSOIDT00005150001	2634.89	2180.3	1542.46	1407.92	1.71	1.55
GSOIDT00012362001	5907.19	8971.98	11891.9	12234.8	0.50	0.73
GSOIDT00012132001	2369.55	4049.06	6256.91	5995.34	0.38	0.68
GSOIDT00017003001	6440.4	4916.56	12063.9	8848.73	0.53	0.56
GSOIDT00002933001	1612.24	1694.37	2921.49	2382.77	0.55	0.71
GSOIDT00001876001	21403.9	18881.1	14046.4	13525.1	1.52	1.40
GSOIDT00013881001	12454.9	19024.5	26200.3	25954.8	0.48	0.73
GSOIDT00017123001	2696.43	4399.17	8357.67	7484.95	0.32	0.59
GSOIDT00003410001	9351.36	5511.22	5362.93	6054.67	1.74	0.91
GSOIDT00002593001	3570.52	5804.81	23734	14756.7	0.15	0.39
GSOIDT00001013001	4436.74	2504.08	2125.05	2377.64	2.09	1.05
GSOIDT00011814001	5419.37	4554.2	2381.91	2682.19	2.28	1.70
GSOIDT00001153001	3801.41	3043.04	1995.83	2021.05	1.90	1.51
GSOIDT00003780001	4361.18	8380.56	10573.6	10165.6	0.41	0.82
GSOIDT00011297001	1459.38	1751.94	2463.68	2540.91	0.59	0.69
GSOIDT00011124001	2737.35	3139.95	4146.64	4165.15	0.66	0.75
GSOIDT00014902001	2694.52	3211.99	4664.38	4429.6	0.58	0.73
GSOIDT00006253001	3461.28	3997.82	6702.43	6713.61	0.52	0.60
GSOIDT00011236001	3145.48	9692.75	17819.6	13886.9	0.18	0.70
GSOIDT00016712001	2139.24	2313.84	3661.63	3538.37	0.58	0.65
GSOIDT00000077001	1969.02	2480.61	5432.77	5079.83	0.36	0.49
GSOIDT00017390001	2526.38	3118.54	3928.67	3794.77	0.64	0.82
GSOIDT00006133001	15096.9	11016.9	6708.71	7549.97	2.25	1.46
GSOIDT00006391001	2744.68	3660.09	4472.96	4851.77	0.61	0.75
GSOIDT00009725001	2940.97	5033.52	6431.62	7644.43	0.46	0.66
GSOIDT00009438001	1095.47	1443.42	2211.88	2133.96	0.50	0.68
GSOIDT00014082001	11998.9	4453.47	2465.8	2812.98	4.87	1.58
GSOIDT00000198001	3148.39	3272.45	1955.77	2036.83	1.61	1.61
GSOIDT00005799001	1694.77	3745.32	6243.64	6575.67	0.27	0.57
GSOIDT00009837001	11100.1	14736.7	22683.3	22016	0.49	0.67
GSOIDT00011349001	1374.46	1355.66	3085.54	1850.94	0.45	0.73
GSOIDT00007625001	2792.24	2635.93	5192.95	4533.22	0.54	0.58
GSOIDT00002601001	4389.11	4368.98	2863.45	2946.62	1.53	1.48
GSOIDT00015623001	3218.26	2165.28	1477.12	1443.69	2.18	1.50
GSOIDT00012625001	5600.85	3151.39	3548.2	3230.08	1.58	0.98
GSOIDT00008156001	7375.24	4223.7	3470.84	3246.12	2.12	1.30
GSOIDT00007683001	5669.52	7818.88	12333.9	12189.3	0.46	0.64
GSOIDT00013550001	1340.03	1504.08	2225.33	2041.41	0.60	0.74
GSOIDT00002059001	2743.43	1327.22	1811.07	1521.91	1.51	0.87
GSOIDT00009782001	2299.14	2856.17	3868.96	3758.86	0.59	0.76
GSOIDT00003220001	1224.27	1828.98	2628.13	2504.86	0.47	0.73
GSOIDT00011149001	1831.03	2372.06	4013.56	3508.05	0.46	0.68
GSOIDT00005466001	8340.46	6309.44	2370.19	2408.96	3.52	2.62
GSOIDT00000007001	1479.93	2012.57	3271.7	2706.07	0.45	0.74
GSOIDT00017072001	8218.12	10025.1	22663.5	15989.5	0.36	0.63
GSOIDT00005339001	3354.49	4843.73	9751.81	8116.16	0.34	0.60
GSOIDT00006417001	1402.13	3272.12	8379.23	6616.51	0.17	0.49
GSOIDT00017122001	4887.59	5069.6	7426.44	7444.43	0.66	0.68
GSOIDT00011196001	2916.8	4545.65	9426.58	8469.78	0.31	0.54
GSOIDT00002120001	5396.23	5264.97	11300.9	8077.29	0.48	0.65
GSOIDT00014290001	2873.74	3934.88	4333.22	3932.45	0.66	1.00
GSOIDT00008518001	12224.5	11019	7920.57	7033.1	1.54	1.57
GSOIDT00011214001	3976.97	2550.7	1998.89	2037.32	1.99	1.25
GSOIDT00012724001	3321.08	2873.6	2036.9	2480.47	1.63	1.16
GSOIDT00014421001	2056.03	2010.54	1367.3	984.2	1.50	2.04
GSOIDT00015099001	3797.11	6813.84	10570.6	9990.27	0.36	0.68
GSOIDT00018055001	3711.6	3593.74	5599.07	4989.35	0.66	0.72
GSOIDT00007009001	1436.9	1594.45	2182.86	1601.98	0.66	1.00
GSOIDT00011227001	5740.92	5773.73	2256.67	2380.41	2.54	2.43
GSOIDT00018010001	1491.21	1942.99	2531.88	2703.01	0.59	0.72
GSOIDT00009842001	6116.71	3526.26	3517.28	3398.06	1.74	1.04
GSOIDT00015396001	3777.29	7128.26	12396.1	12880.4	0.30	0.55
GSOIDT00011563001	2310.24	2997.62	4066.45	3848.64	0.57	0.78
GSOIDT00002803001	7926.76	5941.95	5155.64	6105.9	1.54	0.97
GSOIDT00007327001	1657.94	1959.66	4030.74	2925.26	0.41	0.67
GSOIDT00008084001	2604.67	4013.06	6799.11	6462.31	0.38	0.62
GSOIDT00001992001	5389.64	4949.39	8168.71	6922.25	0.66	0.71
GSOIDT00012034001	1336.39	1268.31	5392.49	4292.78	0.25	0.30
GSOIDT00007430001	8429.44	12085.1	23949.5	17928.9	0.35	0.67
GSOIDT00015754001	4045.47	2225.09	2663.05	2127.07	1.52	1.05
GSOIDT00014968001	3458.58	2956.99	2067.97	2552.47	1.67	1.16
GSOIDT00004113001	1523.71	2710.88	3130.18	3419.09	0.49	0.79
GSOIDT00011438001	3879.54	3205.37	2407.49	1991.85	1.61	1.61
GSOIDT00010126001	2453.76	1829.93	1439.56	1467.64	1.70	1.25
GSOIDT00014273001	1596.65	1548.32	5446.48	4876.15	0.29	0.32
GSOIDT00000720001	2905.96	3006.3	4360.68	4042.85	0.67	0.74
GSOIDT00004227001	6751.44	4872.84	2318.94	2308.77	2.91	2.11
GSOIDT00000010001	1108.91	1775.63	3205.15	3106.3	0.35	0.57
GSOIDT00010152001	13486.6	6596.99	2417.91	2282.45	5.58	2.89
GSOIDT00017388001	8778.5	3364.2	1895.09	2245.46	4.63	1.50
GSOIDT00005826001	2106.37	1790.1	3446.38	2149.4	0.61	0.83
GSOIDT00015143001	1925.61	2155.75	2930.12	2948.35	0.66	0.73
GSOIDT00002594001	3085.78	5970.6	15948.6	9414.49	0.19	0.63
GSOIDT00006575001	4134.58	5475.52	6284.48	5603.47	0.66	0.98
GSOIDT00010422001	8522.12	5771.68	4385.59	4567.49	1.94	1.26
GSOIDT00008854001	1724	2183.59	2590.34	2180.23	0.67	1.00
GSOIDT00010444001	4818.96	3482.52	2434.12	2680.22	1.98	1.30
GSOIDT00002566001	2218.01	1232.62	1012.3	1248.12	2.19	0.99
GSOIDT00011649001	2437.57	2790.05	5984.29	5282.19	0.41	0.53
GSOIDT00001406001	2164.1	3750.97	3665.93	4103.32	0.59	0.91
GSOIDT00013527001	2590.55	3336.05	1699.42	1785.65	1.52	1.87
GSOIDT00002763001	1182.16	2263.44	3564.99	3871.75	0.33	0.58
GSOIDT00003611001	1966.05	2829.04	3585.89	3243.94	0.55	0.87
GSOIDT00017595001	9212.85	4285.33	2971.3	3527.11	3.10	1.21
GSOIDT00015701001	16641.3	10989.6	3457.24	4231.18	4.81	2.60
GSOIDT00011735001	3227.24	5003.95	6612.93	6824.76	0.49	0.73
GSOIDT00003402001	2497.95	3240.48	4508.11	4070.96	0.55	0.80
GSOIDT00017175001	2714.72	4142.84	9645.08	9130.11	0.28	0.45
GSOIDT00015146001	1299.94	1451.21	2012.43	2297.1	0.65	0.63
GSOIDT00014227001	1210.61	2117.93	2528.87	2396.61	0.48	0.88
GSOIDT00006307001	1932.28	2129.74	2927.14	3253.23	0.66	0.65
GSOIDT00003640001	1974.51	2510.64	3874.36	3739.03	0.51	0.67
GSOIDT00016424001	1184.03	2011	2380.99	3611.95	0.50	0.56
GSOIDT00014141001	8845.98	9513.46	16568.3	15447.8	0.53	0.62
GSOIDT00011460001	3632.42	7164.77	17930.1	13287.7	0.20	0.54
GSOIDT00011668001	5628.46	9223.16	11310.8	11390.5	0.50	0.81
GSOIDT00018039001	2056.46	1941.82	3784.53	2727.57	0.54	0.71
GSOIDT00008434001	811.3	1830.35	3299.53	3061.31	0.25	0.60
GSOIDT00011738001	6851.43	3806.87	3386.22	2892.98	2.02	1.32
GSOIDT00012462001	9253.99	7956.73	5606.95	5576.23	1.65	1.43
GSOIDT00004036001	3001.75	3596.22	6304.18	4740.43	0.48	0.76
GSOIDT00002771001	2530.01	3788.04	5881.72	5322.9	0.43	0.71
GSOIDT00015149001	5595.47	4433.82	3007.39	2815.47	1.86	1.57
GSOIDT00000340001	4986.86	8197.52	13736.8	11836.5	0.36	0.69
GSOIDT00008991001	1860.71	3458.64	5342.84	3618.61	0.35	0.96
GSOIDT00013956001	1187.17	1234.64	2520.59	2358.3	0.47	0.52
GSOIDT00006471001	5735.98	4459.19	3245.49	3113.83	1.77	1.43
GSOIDT00013411001	2700.07	5263.97	5432.36	5754.14	0.50	0.91
GSOIDT00015114001	3587.36	2825.06	1806.72	1395.4	1.99	2.02
GSOIDT00002018001	5879.56	6246.14	12076.4	10154.7	0.49	0.62
GSOIDT00008237001	2341.9	2622.37	3935.22	3621.28	0.60	0.72
GSOIDT00000392001	3354.12	4058.7	5434.73	4915.04	0.62	0.83
GSOIDT00013267001	15999.8	8531.79	2863.27	3344.42	5.59	2.55
GSOIDT00013501001	1355.13	1880.18	2512.77	2666.75	0.54	0.71
GSOIDT00002116001	8674.29	6390.88	3069.87	2175.89	2.83	2.94
GSOIDT00010086001	6251.31	7470.9	9592	9426.48	0.65	0.79
GSOIDT00014288001	1177.73	1582.77	2470.21	2411.68	0.48	0.66
GSOIDT00002532001	7097.79	8635.74	19870.8	17299.9	0.36	0.50
GSOIDT00013205001	7119.18	7770.31	13324.2	11455.2	0.53	0.68
GSOIDT00016325001	1774.16	2314.95	3862.49	3525.82	0.46	0.66
GSOIDT00000084001	5708.2	4597.11	3383.14	3232.64	1.69	1.42
GSOIDT00000400001	26897.3	18308.8	13351.8	12624.4	2.01	1.45
GSOIDT00007197001	37395.8	30731.2	15011	17179.1	2.49	1.79
GSOIDT00008949001	4940.28	11214.7	19080.6	16124.7	0.26	0.70
GSOIDT00017254001	18654.5	7074.23	2620.08	3004.94	7.12	2.35
GSOIDT00010180001	2168.51	2623.28	4453.54	4412.22	0.49	0.59
GSOIDT00010325001	26968.1	24230.5	5318.41	6994.62	5.07	3.46
GSOIDT00014210001	2922.3	1777.46	1247.6	1546.45	2.34	1.15
GSOIDT00018119001	1622.75	2061.91	2780.46	3078.3	0.58	0.67
GSOIDT00001014001	2478.55	2504.07	5370.73	3663.87	0.46	0.68
GSOIDT00001222001	1344.7	1799.85	2702.44	2486.05	0.50	0.72
GSOIDT00009643001	23340.1	12132.6	10777.2	11455.3	2.17	1.06
GSOIDT00013961001	5313.47	4064.2	8569.87	7050.39	0.62	0.58
GSOIDT00001487001	4695.8	4317.73	7265.1	6453.8	0.65	0.67
GSOIDT00003896001	6197.94	12027.6	27027	20220.6	0.23	0.59
GSOIDT00003906001	1936.26	4243.22	4523.88	5428.44	0.43	0.78
GSOIDT00005849001	5437.68	10462.7	27196.5	20863.9	0.20	0.50
GSOIDT00007086001	12403.8	10956.6	8232.48	8102.57	1.51	1.35
GSOIDT00008592001	1577.13	3048.96	3556.01	4023.47	0.44	0.76
GSOIDT00016721001	3829.43	7306.09	11661.6	10075.1	0.33	0.73
GSOIDT00003090001	2792.26	2568.44	4310.76	5214.64	0.65	0.49
GSOIDT00005218001	8859.37	16228.7	24186.1	20922.1	0.37	0.78
GSOIDT00005313001	6042.26	6554.73	11792.3	10839	0.51	0.60
GSOIDT00008998001	1834.48	3260.3	4195.92	3802.45	0.44	0.86
GSOIDT00010031001	4281.43	9107.98	25821.9	20575.9	0.17	0.44
GSOIDT00010612001	8089.65	5982.17	4645.77	4702.86	1.74	1.27
GSOIDT00014445001	5140.01	8726.26	23301.3	19795.7	0.22	0.44
GSOIDT00014636001	2393	3167.27	3821.21	4184.33	0.63	0.76
GSOIDT00017108001	1235.14	2044.76	3440.34	3267.45	0.36	0.63
GSOIDT00002965001	1689.59	2428.85	4431.59	4130.57	0.38	0.59
GSOIDT00002974001	5793.39	10234.6	21055.9	17246	0.28	0.59
GSOIDT00003597001	996.465	1214.35	2245.97	1844.87	0.44	0.66
GSOIDT00003941001	1935.72	4709.34	6984.89	5850.9	0.28	0.80
GSOIDT00004355001	4084.93	3758.86	2671.67	2262.19	1.53	1.66
GSOIDT00005185001	12936.9	5949.35	6676.43	5898.27	1.94	1.01
GSOIDT00005187001	10156.4	5512.8	4859.8	5262.09	2.09	1.05
GSOIDT00006087001	4212.21	8949.68	11094.6	10465.5	0.38	0.86
GSOIDT00007005001	7454.5	4937.5	4068.79	3932.66	1.83	1.26
GSOIDT00011032001	1667.16	1900.47	2510.69	2222.53	0.66	0.86
GSOIDT00000612001	1589.23	2262.91	2474.41	3881.84	0.64	0.58
GSOIDT00001470001	49784.5	40846.3	11436.3	22581.4	4.35	1.81
GSOIDT00001476001	2338.63	2157.19	5711.92	4408.62	0.41	0.49
GSOIDT00001593001	1509.95	2174.67	3183.71	3001.59	0.47	0.72
GSOIDT00002058001	15846.8	6214.22	1816.16	2456	8.73	2.53
GSOIDT00002407001	14837.9	10182.2	5060.85	5191.38	2.93	1.96
GSOIDT00002439001	1965.77	2411.09	4529.48	4026.83	0.43	0.60
GSOIDT00002526001	2130.27	3631.75	3444.07	3271.04	0.62	1.11
GSOIDT00002541001	1613.18	2069.29	3907.72	3347.9	0.41	0.62
GSOIDT00003867001	3482.22	4234.05	7365.88	6668.06	0.47	0.63
GSOIDT00004137001	1758.44	2336.77	3025.8	3137.8	0.58	0.74
GSOIDT00004213001	2332.36	2444.91	4970.11	4750.21	0.47	0.51
GSOIDT00004223001	5301.79	3912.78	3299.97	3383.57	1.61	1.16
GSOIDT00004233001	1617.57	1970.41	3208.1	3638.43	0.50	0.54
GSOIDT00004479001	9786.2	7060.03	4104.44	4003.57	2.38	1.76
GSOIDT00004553001	7202.15	3118.66	1920.59	1872.01	3.75	1.67
GSOIDT00004712001	5906.19	7200.65	17089.9	16577	0.35	0.43
GSOIDT00004713001	2131.24	1474.48	5396.61	3004.6	0.39	0.49
GSOIDT00004836001	14511.2	8718.4	8377.62	6113.24	1.73	1.43
GSOIDT00004946001	4611.52	3794.54	1939.56	2376.85	2.38	1.60
GSOIDT00004998001	2422.68	2989.46	6218.44	5018	0.39	0.60
GSOIDT00005070001	7810.65	10625.6	23236.9	17069.2	0.34	0.62
GSOIDT00005198001	11410.1	11606.4	27946.2	20592.7	0.41	0.56
GSOIDT00005244001	4776.67	9218.98	16205.2	12727.7	0.29	0.72
GSOIDT00005415001	1989.25	1764.2	1097.29	1384.21	1.81	1.27
GSOIDT00005657001	1235.63	922.97	1970.67	1073.55	0.63	0.86
GSOIDT00007130001	1655.93	3117.36	3548.83	3716.3	0.47	0.84
GSOIDT00007131001	1349.98	2615.93	3875.17	3371.94	0.35	0.78
GSOIDT00007428001	3059.34	4394.9	5538.22	6547.26	0.55	0.67
GSOIDT00007554001	2905.08	3577.18	4496.69	4788.28	0.65	0.75
GSOIDT00007620001	1597.51	4378.61	9508.36	8912.91	0.17	0.49
GSOIDT00008183001	949.03	1176.41	3038.94	1604.57	0.31	0.73
GSOIDT00008664001	2246.64	2046.67	1435.13	1396.89	1.57	1.47
GSOIDT00008789001	7954.44	6718.91	15844.4	15039.6	0.50	0.45
GSOIDT00008887001	5547.73	5496.6	2929.36	2475.82	1.89	2.22
GSOIDT00009624001	1686.15	2451.8	3523.46	3267.69	0.48	0.75
GSOIDT00010770001	1681.43	2772.02	4109.32	4380.45	0.41	0.63
GSOIDT00012133001	1714.61	3186.56	7029.78	5128.28	0.24	0.62
GSOIDT00012269001	1194.4	1439.93	2264.99	1783.96	0.53	0.81
GSOIDT00014648001	14663.6	9978.8	8119.6	9292.7	1.81	1.07
GSOIDT00014768001	6611.17	4230.27	3897.39	3693.47	1.70	1.15
GSOIDT00014847001	2211.47	3083.52	5770.71	4760.01	0.38	0.65
GSOIDT00015184001	7911.87	4411.19	2449.43	2777.43	3.23	1.59
GSOIDT00015380001	4806.15	2734.11	2294.48	2251.59	2.09	1.21
GSOIDT00015578001	6037.48	4070.49	3738.34	3410.87	1.62	1.19
GSOIDT00015849001	4793.26	4964.03	12052.1	11758.1	0.40	0.42
GSOIDT00015931001	2895.68	1157.8	933.63	665.86	3.10	1.74
GSOIDT00016068001	2019.44	1686.92	3809.5	3268.2	0.53	0.52
GSOIDT00016433001	7433.18	3301.46	2254.66	1732.22	3.30	1.91
GSOIDT00017071001	2979.66	3456.16	6311.5	5461.16	0.47	0.63
GSOIDT00017725001	7222.54	3370.31	2935.11	2912.81	2.46	1.16
GSOIDT00018108001	10207.6	4323.2	3482.12	3863.32	2.93	1.12
GSOIDT00005057001	4612.06	3578.51	6468.95	6534.86	0.71	0.55
GSOIDT00009186001	4352.6	4616.79	3752.14	3019.24	1.16	1.53
GSOIDT00005150001	2634.89	2180.3	1542.46	1407.92	1.71	1.55
GSOIDT00002926001	6196.44	3959.72	7656.24	7720.55	0.81	0.51
GSOIDT00014189001	2735.41	2290.35	3464.04	3603.99	0.79	0.64
GSOIDT00015327001	2120.17	1745.37	4544.43	3449.28	0.47	0.51
GSOIDT00016138001	2429.65	2777.61	2117.58	1691.42	1.15	1.64
GSOIDT00015161001	7721.47	5289.45	11568.3	8527.84	0.67	0.62
GSOIDT00003424001	1734.77	2377.51	1310.93	1232.96	1.32	1.93
GSOIDT00008069001	3645.33	3124.67	2464.26	1769.77	1.48	1.77
GSOIDT00005338001	6022.91	3954.99	6460.08	6145.79	0.93	0.64
GSOIDT00013890001	2319.7	1946.37	1460.57	1229.55	1.59	1.58
GSOIDT00003447001	13025.7	7359.57	16374.5	15106.7	0.80	0.49
GSOIDT00006998001	6076.01	6363.15	3170.2	2930.64	1.92	2.17
