# Supplementary material for: Conservation and divergence of chemical defense system in the tunicate Oikopleura dioica revealed by genome wide response to two xenobiotics
Source: BMC Genomics. 2012 Feb 2;13:55. doi: 10.1186/1471-2164-13-55 (PMC3292500; doi:10.1186/1471-2164-13-55)
Supplement: Additional file 10 — A list of genes differentially regulated by Clo with insufficient similarities to mouse sequences. Additional_file10.xls contains 446 genes differentially regulated by Clo with insufficient similarities to mouse proteome (BLASTP E-value ≥ 0.001) and not used in pathway analyses. [file 1471-2164-13-55-S10.XLS]

## Sheet: AdditionalFile10
Locus tag (ID)	Median_intensity_1 µM Clo	Median_intensity_5 µM Clo	Median_intensity_DMSO control for 1 µM Clo	Median_intensity_DMSO control for 5 µM Clo	Ratio_1 µM Clo	Ratio_5 µM Clo
GSOIDT00006133001	9558.56	20785	5156.32	6806.54	1.85	3.05
GSOIDT00000077001	3002.9	2928.32	3643.04	5327.39	0.82	0.55
GSOIDT00017003001	5959.45	2451.95	7140.62	5900.41	0.83	0.42
GSOIDT00011923001	1688.43	1922.69	1528.43	1204.63	1.10	1.60
GSOIDT00010761001	2139.1	1958.34	2591.28	3477.59	0.83	0.56
GSOIDT00002864001	4811.27	2212.23	4590.97	4346.62	1.05	0.51
GSOIDT00012132001	3250.14	1921.12	2969.82	5576.99	1.09	0.34
GSOIDT00002970001	7078.56	3287.92	11328.2	10014.8	0.62	0.33
GSOIDT00006927001	4375.57	2706.39	3742.34	4599.15	1.17	0.59
GSOIDT00004550001	5469.12	4666.93	7505.22	10371	0.73	0.45
GSOIDT00014386001	2724.82	3521.55	2838.91	1743.39	0.96	2.02
GSOIDT00007654001	2225.18	1029.79	3056.62	3144.26	0.73	0.33
GSOIDT00017077001	2001.6	3975.3	2304.35	2345.75	0.87	1.69
GSOIDT00017729001	1440.87	2257.39	1214.49	1185.47	1.19	1.90
GSOIDT00002649001	5633.33	1593.81	1	8316.32	5633.33	0.19
GSOIDT00006417001	4016.94	1577.78	5298.34	5843.39	0.76	0.27
GSOIDT00008692001	7591.06	5507.19	8338.29	8635.84	0.91	0.64
GSOIDT00001500001	2761.94	1963.43	3829.19	4573.81	0.72	0.43
GSOIDT00008894001	1548.73	2021.08	1320.06	1303.56	1.17	1.55
GSOIDT00013116001	6306.56	3331.95	8502.72	10572	0.74	0.32
GSOIDT00004209001	4480.4	1336.9	7180.92	5499.6	0.62	0.24
GSOIDT00004368001	3421.18	1693.35	3893.6	3610.61	0.88	0.47
GSOIDT00014189001	2845.13	1204.07	3120.68	3050.06	0.91	0.39
GSOIDT00006137001	6041.73	6008.52	7843.36	13108.7	0.77	0.46
GSOIDT00016028001	1245.92	2066.08	1020.15	1334.38	1.22	1.55
GSOIDT00011649001	2571.4	2920.74	4336.81	4454.48	0.59	0.66
GSOIDT00014082001	3614	3957.74	3383.26	2304.78	1.07	1.72
GSOIDT00016862001	5246.66	2053.19	5296.67	4743.5	0.99	0.43
GSOIDT00013481001	2789	4888.37	1991.84	2756.72	1.40	1.77
GSOIDT00004774001	20820.5	8021.39	20431.9	19871.9	1.02	0.40
GSOIDT00004988001	5062.83	7226.66	5118.93	4332.81	0.99	1.67
GSOIDT00011490001	2000.58	1786.68	2291.14	3367.87	0.87	0.53
GSOIDT00009531001	2706.8	1967.68	2989.08	3459.96	0.91	0.57
GSOIDT00014552001	4157.82	3050.82	5832.07	6946.68	0.71	0.44
GSOIDT00013375001	1526.05	2993.41	1458.93	1527.53	1.05	1.96
GSOIDT00001051001	4477.24	7066.39	4183.35	4621.53	1.07	1.53
GSOIDT00004860001	2447.63	2027.16	3195.37	3805.15	0.77	0.53
GSOIDT00017171001	5367.16	2266.55	5738.4	4399.75	0.94	0.52
GSOIDT00007948001	3948.09	5525.87	3461.49	3538.87	1.14	1.56
GSOIDT00013496001	890.09	2068.41	727.615	1231.56	1.22	1.68
GSOIDT00009359001	1168.78	1909.91	1323.55	1200.04	0.88	1.59
GSOIDT00003347001	5609.1	4260.64	6323.11	6977.65	0.89	0.61
GSOIDT00002593001	10475.6	5363.25	18664.9	19837.3	0.56	0.27
GSOIDT00001302001	10691.4	13519.7	6007.81	7997.83	1.78	1.69
GSOIDT00013663001	1403.82	2165.57	1171.38	1192.09	1.20	1.82
GSOIDT00006697001	2333.48	1127.78	2060.02	1939.9	1.13	0.58
GSOIDT00000769001	1664.55	2960.14	1976.63	1735.68	0.84	1.71
GSOIDT00014777001	2338.95	1823.91	2981.14	2953.88	0.78	0.62
GSOIDT00001998001	6532.79	8487.39	6292.13	5237.22	1.04	1.62
GSOIDT00008622001	7058.43	4991.6	8815.07	9961.28	0.80	0.50
GSOIDT00016712001	2948.46	1543.88	2946.89	2956.68	1.00	0.52
GSOIDT00002270001	3883.6	8282.03	3159.21	4435.73	1.23	1.87
GSOIDT00008822001	1422.78	2239.93	1326.11	1325.73	1.07	1.69
GSOIDT00000715001	2218.8	3001.59	1900.73	1896.51	1.17	1.58
GSOIDT00017776001	1794.5	2726.95	1724.06	1799.32	1.04	1.52
GSOIDT00005352001	2856.15	3283.7	2273.67	2139.13	1.26	1.54
GSOIDT00001274001	1800.5	1054.84	2883.5	4657.18	0.62	0.23
GSOIDT00012323001	2551.94	2268.64	1977.65	1090.11	1.29	2.08
GSOIDT00011365001	1093.78	1850.36	1209.02	1159.95	0.90	1.60
GSOIDT00002205001	3164.09	4362.69	3135.78	2590.53	1.01	1.68
GSOIDT00011419001	2650.35	4726.76	1765.15	2234.12	1.50	2.12
GSOIDT00014690001	4049.07	6346.36	2402.56	2312.47	1.69	2.74
GSOIDT00011124001	4067.74	2055.44	5091.85	6030.3	0.80	0.34
GSOIDT00008836001	2066.2	2809.39	2302.85	1870.04	0.90	1.50
GSOIDT00016704001	7656.56	3773.2	8078.21	9423.99	0.95	0.40
GSOIDT00008051001	2416.57	1643.23	3590.11	2714.86	0.67	0.61
GSOIDT00009028001	1415.01	1010.97	1796.08	2812.49	0.79	0.36
GSOIDT00006123001	3109.9	1794.55	3613.73	4540.22	0.86	0.40
GSOIDT00000713001	4829.02	7318.49	6015.91	4430.19	0.80	1.65
GSOIDT00012030001	5328.64	1843.39	9872.26	12109.9	0.54	0.15
GSOIDT00003612001	3310.19	2474.91	4063.75	6393.71	0.81	0.39
GSOIDT00009244001	1964.11	3724.24	1803.56	2282.43	1.09	1.63
GSOIDT00004076001	7534.47	4391.94	7540.4	8318.89	1.00	0.53
GSOIDT00017045001	1968.91	2937.77	1721.43	1844.5	1.14	1.59
GSOIDT00005102001	2108.1	1572.25	2741.79	2551.93	0.77	0.62
GSOIDT00014428001	2514.91	1248.84	2317.28	2067.3	1.09	0.60
GSOIDT00013121001	4465.18	1621.6	7830.39	8207.64	0.57	0.20
GSOIDT00002510001	1690.57	1381.91	2038.38	2823.92	0.83	0.49
GSOIDT00010879001	2335.86	1848.24	2797.88	3048.69	0.83	0.61
GSOIDT00016067001	1634.03	1111.84	1634.67	2108.78	1.00	0.53
GSOIDT00010455001	5487.15	4024.87	7033.24	9423.27	0.78	0.43
GSOIDT00017578001	1793.08	3329.69	1695.55	1823.77	1.06	1.83
GSOIDT00015990001	1120.3	1946.81	1114.56	1186.85	1.01	1.64
GSOIDT00013622001	835.51	2078.11	794.11	1149.79	1.05	1.81
GSOIDT00008693001	3099.15	2001.45	3291.69	3968.78	0.94	0.50
GSOIDT00008130001	6964.63	4594.6	8620.62	10081.6	0.81	0.46
GSOIDT00016745001	2752.34	3034.84	2086.79	1816.48	1.32	1.67
GSOIDT00017607001	1945.88	3382.91	1745.14	2065.11	1.12	1.64
GSOIDT00014914001	3934.28	3889.04	5797.96	6426.93	0.68	0.61
GSOIDT00007896001	4736.08	2429.09	5620.31	5152.58	0.84	0.47
GSOIDT00015821001	2220.88	3271.75	1622.82	2079.32	1.37	1.57
GSOIDT00012366001	2659.09	2159.12	3194.9	3687.6	0.83	0.59
GSOIDT00008216001	2369.05	1716.04	3510.7	4323.73	0.67	0.40
GSOIDT00000915001	1965.91	3493.78	994.35	1589.75	1.98	2.20
GSOIDT00003619001	7630.6	4847.98	12186.9	13291.3	0.63	0.36
GSOIDT00012384001	1893.42	1280.8	1874.36	2120.73	1.01	0.60
GSOIDT00000629001	1267.69	2449.57	1070.24	1529.55	1.18	1.60
GSOIDT00011144001	3645.37	2727.62	4715.09	4612.2	0.77	0.59
GSOIDT00000510001	1294.15	2426.47	1201.06	1453.76	1.08	1.67
GSOIDT00001855001	18485	5306.57	20042.9	19733.2	0.92	0.27
GSOIDT00003479001	2399.35	1532.64	3518.18	2508.7	0.68	0.61
GSOIDT00001663001	3078.83	1830.31	4039.15	4348.15	0.76	0.42
GSOIDT00012957001	2077.02	1322.32	3723.65	4236.42	0.56	0.31
GSOIDT00015296001	2732.59	2144.7	3687.64	4499.08	0.74	0.48
GSOIDT00009471001	1413.28	2880.98	1572.39	1907.69	0.90	1.51
GSOIDT00006225001	9221.32	7164.27	11382.2	16116.4	0.81	0.44
GSOIDT00017269001	5558.48	3131.55	6051.33	4716.78	0.92	0.66
GSOIDT00002127001	1922.98	2464.03	1765.42	1637.31	1.09	1.50
GSOIDT00001319001	1337.76	3226.91	1384.43	2146.82	0.97	1.50
GSOIDT00013202001	2266.69	1900.76	3931.58	6071.82	0.58	0.31
GSOIDT00011140001	3718.41	2607.69	5884.13	6500.92	0.63	0.40
GSOIDT00008872001	5133.9	10355.1	5501.38	5846.59	0.93	1.77
GSOIDT00017117001	5484.5	4155.31	6825.56	7611.05	0.80	0.55
GSOIDT00017182001	3103.9	3027.77	2641.78	1656.43	1.17	1.83
GSOIDT00000698001	1495.67	3066.47	1542.91	1508.47	0.97	2.03
GSOIDT00002109001	3648.99	1674.07	3733.26	3304.27	0.98	0.51
GSOIDT00012852001	1414.49	854.73	1650.29	2634.72	0.86	0.32
GSOIDT00005250001	1743.63	1765.22	2383.34	2964.77	0.73	0.60
GSOIDT00012937001	4355.42	2117.45	10038.9	12857	0.43	0.16
GSOIDT00003208001	8668.6	16975.1	7922.98	8918.73	1.09	1.90
GSOIDT00002965001	2536.87	1215.01	2802.82	2993.36	0.91	0.41
GSOIDT00015666001	3794.85	1900.76	3493.58	4126.79	1.09	0.46
GSOIDT00015733001	3394.01	2455.18	4307.73	4796.93	0.79	0.51
GSOIDT00002974001	14023.1	5437.2	14950.3	14863.3	0.94	0.37
GSOIDT00007903001	2877.05	2296.5	3519.93	3734.39	0.82	0.61
GSOIDT00017900001	2721.47	6785.05	2745.01	4338.87	0.99	1.56
GSOIDT00003941001	4581.13	2146.36	4627.5	4776.89	0.99	0.45
GSOIDT00014285001	3998.55	1967.69	4976.08	3438.3	0.80	0.57
GSOIDT00005313001	7289.05	2940.72	7615.2	8077.74	0.96	0.36
GSOIDT00010031001	10176.3	3079.92	16903.2	16643.4	0.60	0.19
GSOIDT00014461001	1790.62	1256.98	2755.05	2114.38	0.65	0.59
GSOIDT00003543001	5614.55	3510.57	7038.72	8235.33	0.80	0.43
GSOIDT00005218001	14670.1	10476.1	18945.7	21988.4	0.77	0.48
GSOIDT00017194001	2288.76	1204.49	3472.52	4344.02	0.66	0.28
GSOIDT00008592001	2998.45	2175.16	3924.17	4464.98	0.76	0.49
GSOIDT00001084001	1638.87	3250.01	1409.5	1615.45	1.16	2.01
GSOIDT00003896001	16349.1	6403.4	17871.8	20607.8	0.91	0.31
GSOIDT00011364001	1091.48	1996.59	970.225	1253.89	1.12	1.59
GSOIDT00014445001	10556.2	4757.53	20381.5	25280.3	0.52	0.19
GSOIDT00005849001	9935.85	8526.81	15866.6	18860	0.63	0.45
GSOIDT00016721001	15751.8	2632.26	12033.2	10324.9	1.31	0.25
GSOIDT00015424001	5592.57	2815.02	7694.7	7779.09	0.73	0.36
GSOIDT00008236001	2284.74	1780.86	3026.36	3218.73	0.75	0.55
GSOIDT00008117001	2363.05	1493.6	2423.89	2560.42	0.97	0.58
GSOIDT00018119001	3088.28	1083.37	2708.36	2726.14	1.14	0.40
GSOIDT00008949001	6575.31	6756.29	9450.52	14546	0.70	0.46
GSOIDT00006026001	1612.37	2378.61	1220.3	1204.82	1.32	1.97
GSOIDT00017254001	4287.99	4128.16	2869.49	2480.8	1.49	1.66
GSOIDT00014216001	2877.47	1948.52	3757.66	3396.43	0.77	0.57
GSOIDT00016325001	2416.75	1154.58	2643.26	2391.48	0.91	0.48
GSOIDT00013205001	6589.67	7398.64	8093.43	12524.3	0.81	0.59
GSOIDT00005057001	5397.26	2329.24	7090.07	8034.29	0.76	0.29
GSOIDT00008237001	3253.38	2086.11	4086.69	4574.59	0.80	0.46
GSOIDT00004391001	3210.42	1669.38	3641.82	3183.87	0.88	0.52
GSOIDT00014288001	3158.65	1555.12	3293.8	3378.47	0.96	0.46
GSOIDT00016129001	2300.62	3726.53	2906.78	2107.84	0.79	1.77
GSOIDT00015165001	7304.49	5637.31	7522.81	9985.7	0.97	0.56
GSOIDT00006583001	2352.5	1162.22	3719.01	3097.53	0.63	0.38
GSOIDT00009566001	1531.36	1613.71	1977.97	4263.55	0.77	0.38
GSOIDT00000340001	5731.91	5895.81	8652.5	12065.3	0.66	0.49
GSOIDT00004036001	4909.18	2058.27	4602.38	3554.79	1.07	0.58
GSOIDT00015149001	3171.54	5289.67	1924.74	2295.07	1.65	2.30
GSOIDT00004257001	3524.4	2397.75	3858.6	4261.42	0.91	0.56
GSOIDT00004272001	4899.08	2687.96	4602.98	4298.24	1.06	0.63
GSOIDT00011738001	2465.67	3652.09	1938.71	2285.13	1.27	1.60
GSOIDT00000404001	3526.71	6218.77	3767.28	3854.12	0.94	1.61
GSOIDT00003640001	2979.08	2233.59	3797.88	4459.78	0.78	0.50
GSOIDT00018039001	4065.47	1566.25	5490.86	4866.95	0.74	0.32
GSOIDT00014141001	12955.6	5331.34	11915.1	12348.4	1.09	0.43
GSOIDT00013113001	1710.13	1075.13	2269.6	2359.64	0.75	0.46
GSOIDT00003402001	4564.37	3749.46	5169.32	6269.11	0.88	0.60
GSOIDT00002763001	3173.14	1075.57	3030.35	2699.06	1.05	0.40
GSOIDT00015639001	3469.35	2133.14	4604.59	5976.33	0.75	0.36
GSOIDT00007682001	1651.34	3383.53	1240.7	1392.45	1.33	2.43
GSOIDT00006609001	4387.41	2924.06	5754.44	6237.19	0.76	0.47
GSOIDT00006379001	857.79	1604.42	1420.9	3202.45	0.60	0.50
GSOIDT00004123001	4940.41	3260.51	5218.17	5942.41	0.95	0.55
GSOIDT00017692001	1400.81	2464.32	1374.97	1485.05	1.02	1.66
GSOIDT00014478001	4294.81	2310.78	6233.99	7790.42	0.69	0.30
GSOIDT00002594001	3598.89	3054.59	6058.14	11997	0.59	0.25
GSOIDT00017543001	4054.36	11030.4	4463.32	6678.08	0.91	1.65
GSOIDT00002385001	1384.15	2940.31	1686.72	1329.79	0.82	2.21
GSOIDT00008684001	3569.98	2925.12	4328.07	4897.72	0.82	0.60
GSOIDT00000562001	2807.64	3510.96	2979.41	2293.55	0.94	1.53
GSOIDT00007313001	2971.24	2515.03	2495.26	1590.63	1.19	1.58
GSOIDT00008750001	4161.8	6077.98	3883.29	3819.9	1.07	1.59
GSOIDT00010917001	3407.41	2576.63	3569.59	4672.06	0.95	0.55
GSOIDT00004113001	3363.09	1778.22	3244.24	3816.44	1.04	0.47
GSOIDT00014273001	3153.95	1823.89	6000.79	6018.67	0.53	0.30
GSOIDT00007423001	3491.97	2140.57	2444.57	1366.59	1.43	1.57
GSOIDT00000299001	1225.07	2400.53	2107.93	1508.52	0.58	1.59
GSOIDT00005879001	9240.92	5734.85	11582.8	18033.9	0.80	0.32
GSOIDT00011438001	1828.16	6502.18	1309.54	1594.41	1.40	4.08
GSOIDT00004211001	1740.79	1059.84	2034.94	2483.85	0.86	0.43
GSOIDT00008084001	5169.05	2843.11	7016.84	8284.67	0.74	0.34
GSOIDT00010729001	11201.5	5584.31	11118.9	12581.1	1.01	0.44
GSOIDT00007422001	8725.73	3033.19	9831.81	10627.4	0.89	0.29
GSOIDT00011866001	3565.78	5565.07	2877.85	3640.05	1.24	1.53
GSOIDT00012034001	2804.01	729.805	3385.19	2773.97	0.83	0.26
GSOIDT00001023001	852.335	2009.35	802.43	1333.51	1.06	1.51
GSOIDT00006637001	2381.48	1642.87	2575.27	2822.58	0.92	0.58
GSOIDT00010176001	2243.47	1700.34	2371.15	2583.96	0.95	0.66
GSOIDT00008065001	4198.05	4800.51	3085.23	3135.6	1.36	1.53
GSOIDT00015860001	3610.21	7079.71	2647.8	2336.22	1.36	3.03
GSOIDT00013331001	1729.43	2917.36	1349	1725.18	1.28	1.69
GSOIDT00014844001	1134.71	2496.07	949.85	1301.53	1.19	1.92
GSOIDT00002741001	1992.48	2042.62	1656.27	1236.51	1.20	1.65
GSOIDT00000674001	1522.61	1581.09	2896.95	3738.97	0.53	0.42
GSOIDT00015396001	9760.03	4438.91	12508.2	15403.2	0.78	0.29
GSOIDT00018010001	1924.64	1094.43	2159.53	2157.62	0.89	0.51
GSOIDT00000647001	1784.16	3770.85	2282.89	2444.02	0.78	1.54
GSOIDT00015858001	2988.2	6094.18	2248.49	2262.01	1.33	2.69
GSOIDT00015099001	4568.81	3493.15	7074.77	8435.95	0.65	0.41
GSOIDT00005339001	7168.4	2745.77	8189.53	7646.71	0.88	0.36
GSOIDT00006391001	2644.05	2056.7	3851.79	3920.14	0.69	0.52
GSOIDT00014290001	4477.05	3246.53	5272.4	5491.01	0.85	0.59
GSOIDT00016221001	2583.4	3011.18	1576.77	1809.26	1.64	1.66
GSOIDT00005466001	4236.55	4691.25	2176.55	2377.99	1.95	1.97
GSOIDT00011196001	5317.6	3077.52	6578.33	8356.84	0.81	0.37
GSOIDT00015877001	6294.72	2469.18	7007.8	6121.05	0.90	0.40
GSOIDT00011313001	3901.28	5314.03	3360.98	3409.93	1.16	1.56
GSOIDT00001270001	1621.46	2858.66	1456.45	1530.51	1.11	1.87
GSOIDT00005803001	3940.26	7890.2	4563.95	5174.46	0.86	1.52
GSOIDT00011149001	3375.11	1436.77	4073.36	4512.12	0.83	0.32
GSOIDT00011236001	10648.9	4455.89	14142.4	17463.5	0.75	0.26
GSOIDT00002601001	2987.14	4491.09	2468.83	2807.82	1.21	1.60
GSOIDT00004812001	2325.07	1480.49	2586.64	2306.18	0.90	0.64
GSOIDT00013536001	2008.5	3032.68	1735.96	1806.75	1.16	1.68
GSOIDT00007625001	2930.79	850.93	3222.61	2331.16	0.91	0.37
GSOIDT00002489001	2376.23	3747.63	2391.72	2335.23	0.99	1.60
GSOIDT00010942001	2653.7	2434.6	3520.93	3765.93	0.75	0.65
GSOIDT00005799001	2273.18	2091.11	3692.63	5462.51	0.62	0.38
GSOIDT00012143001	14010.2	8251.14	8441.92	5381.02	1.66	1.53
GSOIDT00014432001	1762.99	1615.41	2443.8	2600.48	0.72	0.62
GSOIDT00000676001	1576.68	2455.44	1676.7	1282.1	0.94	1.92
GSOIDT00002926001	7119.78	2955.53	7098.93	5436.95	1.00	0.54
GSOIDT00002065001	20897	8629.18	20794.2	22130.5	1.00	0.39
GSOIDT00007898001	4644.25	2821.76	5991.89	5654.8	0.78	0.50
GSOIDT00000716001	4479.19	6977.14	4847.96	3973.73	0.92	1.76
GSOIDT00006836001	1487.53	1256.52	1435.61	2357.14	1.04	0.53
GSOIDT00003947001	5509.4	5461.56	3765.18	3283.9	1.46	1.66
GSOIDT00010428001	1676.74	1227.91	1687.02	1967.87	0.99	0.62
GSOIDT00005312001	3390.78	1500.03	3315.14	3504.91	1.02	0.43
GSOIDT00006068001	1923.14	1955.21	2923.95	3651.53	0.66	0.54
GSOIDT00005496001	3292.09	2168.59	4545.14	3742.14	0.72	0.58
GSOIDT00013922001	4414.47	5000.69	3116.43	2512.07	1.42	1.99
GSOIDT00016300001	1975.57	1994.09	1430.58	1208.82	1.38	1.65
GSOIDT00011940001	1451.38	2079.05	1219.39	1290.86	1.19	1.61
GSOIDT00017949001	2982.38	3642.66	2490.46	2347.73	1.20	1.55
GSOIDT00016589001	12418.8	4964.65	17636.6	15843.9	0.70	0.31
GSOIDT00006063001	1137.61	1009.73	2221.34	5231.49	0.51	0.19
GSOIDT00017618001	3269.48	2009.68	6755.36	5721.47	0.48	0.35
GSOIDT00009605001	4463.76	2121.99	5361.9	4757.86	0.83	0.45
GSOIDT00008435001	1884.63	1341.51	2993.23	2763.71	0.63	0.49
GSOIDT00002406001	8145.19	14338.9	4817.46	6704.63	1.69	2.14
GSOIDT00002472001	1317.79	2364.02	1456.88	1322.69	0.90	1.79
GSOIDT00009543001	2011.37	1766.16	2217.58	3059.4	0.91	0.58
GSOIDT00011778001	1775.34	2373.15	1718.56	1569.17	1.03	1.51
GSOIDT00003447001	10027.8	4970.8	14739.1	18537.1	0.68	0.27
GSOIDT00018046001	4277.82	1684.28	5364.54	5476.14	0.80	0.31
GSOIDT00003424001	2102.79	3225.22	1878.81	1794.73	1.12	1.80
GSOIDT00012926001	4138.38	2053.24	5599.35	5916.29	0.74	0.35
GSOIDT00014208001	2914.53	2258.83	4143.85	5387.51	0.70	0.42
GSOIDT00009402001	1483.29	1229.78	1511.46	1985.51	0.98	0.62
GSOIDT00014538001	3375.81	3130.64	4080.05	5018.83	0.83	0.62
GSOIDT00002444001	2753.09	4912.52	2203	3030.83	1.25	1.62
GSOIDT00006503001	3846.87	2635.41	4625.16	4565.07	0.83	0.58
GSOIDT00009221001	4270.04	6055.03	3775.38	4005.62	1.13	1.51
GSOIDT00012423001	9137.58	5986.84	9748.28	10954.1	0.94	0.55
GSOIDT00006421001	1701.38	1347.49	2041.48	2638.72	0.83	0.51
GSOIDT00014669001	1606.39	1200.69	1950.45	2428.84	0.82	0.49
GSOIDT00012996001	9561.27	10516.6	7976.64	6645.26	1.20	1.58
GSOIDT00015687001	2822.48	1842.53	3372.24	3270.29	0.84	0.56
GSOIDT00006461001	2996.94	1673.72	3882.65	3962.04	0.77	0.42
GSOIDT00009366001	905.42	2210.39	1051.86	1101.39	0.86	2.01
GSOIDT00013545001	1409.76	4382.39	1237.74	2322.38	1.14	1.89
GSOIDT00015756001	1263.01	1239.51	1634.57	2270.07	0.77	0.55
GSOIDT00006381001	4348.84	2274.86	7882.81	7263.97	0.55	0.31
GSOIDT00006322001	1882.53	4627.33	1846.7	2627.04	1.02	1.76
GSOIDT00009849001	3512.78	1427.49	2828.93	3915.47	1.24	0.36
GSOIDT00013796001	3478.45	1795.33	3148.4	5166.15	1.10	0.35
GSOIDT00015711001	3104.72	1518.58	3655.54	4046.83	0.85	0.38
GSOIDT00012035001	1569.22	2099.71	1367.79	1299.08	1.15	1.62
GSOIDT00010093001	2844.47	1132.38	2574.61	2369.53	1.10	0.48
GSOIDT00017906001	1785.05	4436.18	897.16	215.225	1.99	20.61
GSOIDT00014265001	1414.38	1057.15	1763.07	2142.66	0.80	0.49
GSOIDT00002695001	2184.26	1973.64	2555.62	3931.73	0.85	0.50
GSOIDT00013756001	2210.41	1706.11	3511.55	2590.46	0.63	0.66
GSOIDT00002271001	2313.11	3899.47	2492.78	2549.93	0.93	1.53
GSOIDT00007651001	2613.78	3488.88	2487.48	2210.85	1.05	1.58
GSOIDT00000719001	7074.94	8850.69	7001.59	4682.7	1.01	1.89
GSOIDT00001854001	18809.6	9024.48	22555.8	22855.9	0.83	0.39
GSOIDT00009876001	10757	3351.05	11930.4	10649.1	0.90	0.31
GSOIDT00008893001	1014.34	2263.78	765.59	1251.41	1.32	1.81
GSOIDT00003538001	1388.83	2455.36	1467.12	904.48	0.95	2.71
GSOIDT00008939001	6862.79	4705.1	10937.7	14192.4	0.63	0.33
GSOIDT00006218001	4531.9	3716.81	6501.56	10226.5	0.70	0.36
GSOIDT00006754001	5884.73	8104.22	5563.97	4078.36	1.06	1.99
GSOIDT00011395001	11768.2	7764.23	13942.9	20154	0.84	0.39
GSOIDT00002930001	2365.78	1269.03	3020.92	1955.67	0.78	0.65
GSOIDT00005338001	5968.4	3131.52	7523.15	7088.19	0.79	0.44
GSOIDT00007105001	2985.87	992.91	3030.39	2624.78	0.99	0.38
GSOIDT00006949001	5400.25	2042.16	5236.06	5472.34	1.03	0.37
GSOIDT00013660001	2045.86	3666.68	1962.46	2189.16	1.04	1.67
GSOIDT00014924001	5261.67	4889.16	8656.19	9999.44	0.61	0.49
GSOIDT00016720001	7842.9	2560.09	9513.18	9057.79	0.82	0.28
GSOIDT00002171001	1634.19	1582.16	1986.14	2450.84	0.82	0.65
GSOIDT00004295001	5376.93	4588.16	7931.66	8760.21	0.68	0.52
GSOIDT00005969001	1126.16	1863.71	1062.3	1157.38	1.06	1.61
GSOIDT00011700001	1466.94	2702.8	1249.73	1674.88	1.17	1.61
GSOIDT00001878001	4667.91	1355.06	5509.77	5514.76	0.85	0.25
GSOIDT00014677001	15047.6	7959.18	20419.7	24827.8	0.74	0.32
GSOIDT00016356001	11852	2421.89	11537.9	9179.1	1.03	0.26
GSOIDT00005907001	2191.53	1100.81	2795.51	3603.77	0.78	0.31
GSOIDT00006470001	11859.6	6274.57	13120.6	14696.8	0.90	0.43
GSOIDT00011627001	6424.02	5195.71	9777.18	9205.76	0.66	0.56
GSOIDT00011936001	1954.1	3173.53	1869.42	2078.53	1.05	1.53
GSOIDT00011976001	2702.91	1213.54	3376.01	2191.22	0.80	0.55
GSOIDT00012607001	4562.9	2067.14	6031.18	6325.08	0.76	0.33
GSOIDT00012694001	5630.17	3190.42	5683	7501.28	0.99	0.43
GSOIDT00011431001	1876.5	2878.53	1917.22	1879.27	0.98	1.53
GSOIDT00003719001	4831.69	2042.05	5636.9	7131.54	0.86	0.29
GSOIDT00015327001	2008.07	807.14	2079.99	2936.48	0.97	0.27
GSOIDT00000788001	4753.94	8303.94	5178.97	4576.5	0.92	1.81
GSOIDT00014451001	3819.23	2616.7	4639.23	6090.38	0.82	0.43
GSOIDT00014518001	3992.39	3909.16	4931.02	8318.19	0.81	0.47
GSOIDT00008798001	2019.21	2148.84	2985.79	3261.79	0.68	0.66
GSOIDT00009048001	6389.49	4391.53	8654.99	12187.8	0.74	0.36
GSOIDT00011567001	992.15	1879.27	1239.85	1126.13	0.80	1.67
GSOIDT00002527001	6383.9	12465.2	3869.72	7143.59	1.65	1.74
GSOIDT00007144001	2789.81	905.63	6184.77	7654.22	0.45	0.12
GSOIDT00014608001	5812.35	3660.72	9504.4	11493	0.61	0.32
GSOIDT00010824001	2369.05	749.5	4881.64	3898.88	0.49	0.19
GSOIDT00015944001	3625.13	2130.28	5478.65	6000.59	0.66	0.36
GSOIDT00000731001	1783.18	2443.35	1898.15	1469.93	0.94	1.66
GSOIDT00000966001	1828.49	3504.3	2341.06	1895.55	0.78	1.85
GSOIDT00002907001	5104.63	1097.34	8045.42	7688.98	0.63	0.14
GSOIDT00007761001	6874.73	4396.86	8242.31	10883.5	0.83	0.40
GSOIDT00007893001	5164.48	2664.73	6420.24	6956.24	0.80	0.38
GSOIDT00002627001	2426.46	1810.51	2073.33	2991.45	1.17	0.61
GSOIDT00002832001	3730.81	1681.59	3802.57	4531.83	0.98	0.37
GSOIDT00006900001	1910.09	1364.69	2105.75	3874.45	0.91	0.35
GSOIDT00003671001	4303.06	2593.81	5178.88	5271.36	0.83	0.49
GSOIDT00005817001	1722.73	2201.24	1584.17	1328.67	1.09	1.66
GSOIDT00014643001	2469.14	2202.92	4202.18	5429.28	0.59	0.41
GSOIDT00012930001	1915.47	976.65	2862.25	2591.58	0.67	0.38
GSOIDT00012917001	16741	8831.49	17924	22132.2	0.93	0.40
GSOIDT00001321001	1797.49	3411.3	1889.01	2115.89	0.95	1.61
GSOIDT00002833001	17038.3	6551.28	15490.7	17260.8	1.10	0.38
GSOIDT00012683001	1249.81	1145.71	2285.12	2505.4	0.55	0.46
GSOIDT00003592001	4428.71	2974.44	4619.8	5434.1	0.96	0.55
GSOIDT00012605001	1660.88	1227.16	3025.12	2812.07	0.55	0.44
GSOIDT00002577001	1	879.33	1	2623.26	1.00	0.34
GSOIDT00005980001	3234.06	2775.94	4307.97	5637.39	0.75	0.49
GSOIDT00005582001	7738.26	3058.35	9923.95	9788.1	0.78	0.31
GSOIDT00007894001	3907.6	823.17	4159.84	3869.55	0.94	0.21
GSOIDT00012365001	2932.57	2469.82	4113.05	4785.81	0.71	0.52
GSOIDT00013919001	7658.1	2762.79	7427.3	6760.03	1.03	0.41
GSOIDT00015485001	6343.78	3394.36	8250.86	8316.01	0.77	0.41
GSOIDT00003984001	3111.16	1167.76	3345.61	2551.95	0.93	0.46
GSOIDT00006312001	1461.9	2513.95	1418.31	1485.19	1.03	1.69
GSOIDT00015660001	4219.75	2176.9	6731.02	6507.54	0.63	0.33
GSOIDT00007624001	4633.17	1328.31	3966.8	3606.46	1.17	0.37
GSOIDT00007956001	5912.9	3797.63	8371.42	12580.2	0.71	0.30
GSOIDT00010247001	5000.78	3672.3	6410.14	6160.49	0.78	0.60
GSOIDT00005906001	1768.02	1089.51	2205.72	2434.91	0.80	0.45
GSOIDT00015767001	1123.33	2230.57	781.37	1236.63	1.44	1.80
GSOIDT00007540001	3579.71	3849.47	2310.03	1870.53	1.55	2.06
GSOIDT00009752001	2569.33	925.185	3066.03	2515.47	0.84	0.37
GSOIDT00015362001	2606.44	2338.81	3833.42	5548.28	0.68	0.42
GSOIDT00000987001	1525.55	2229.78	1385.65	1388.47	1.10	1.61
GSOIDT00015174001	943.8	1266.89	1321.86	1915.29	0.71	0.66
GSOIDT00009254001	2125.49	2459.23	2062.95	1586.16	1.03	1.55
GSOIDT00001388001	2302.34	1498.56	2096.42	2265.05	1.10	0.66
GSOIDT00008547001	4840.3	2192.99	6133.56	6853.66	0.79	0.32
GSOIDT00008551001	2914.14	2023.18	4066.84	4887.95	0.72	0.41
GSOIDT00008940001	2161.66	4016.17	3079.16	2501.62	0.70	1.61
GSOIDT00011725001	1791.66	3269.6	2866.48	1842.2	0.63	1.77
GSOIDT00008582001	3246.04	1804.16	4114.97	5733.32	0.79	0.31
GSOIDT00007114001	2561.08	1450.9	2096.02	2719.91	1.22	0.53
GSOIDT00008155001	15844.7	23850.1	10659.3	12973.7	1.49	1.84
GSOIDT00000587001	806.955	1693.34	1181.73	2904.79	0.68	0.58
GSOIDT00001476001	4410.34	1356.09	4514.4	5147.23	0.98	0.26
GSOIDT00002407001	7319.05	11190.1	4756.43	5577.67	1.54	2.01
GSOIDT00002526001	3540.12	5540.48	2189.55	3618.09	1.62	1.53
GSOIDT00002541001	2018.56	1735.3	2352.38	3222.32	0.86	0.54
GSOIDT00003867001	5275.23	2273.09	5118.85	5293.56	1.03	0.43
GSOIDT00004042001	2193.24	2272.33	1400.64	1297.64	1.57	1.75
GSOIDT00004080001	6180.02	3922.57	7646.16	9689.15	0.81	0.40
GSOIDT00004137001	3705.3	1865.47	5333.13	5431.23	0.69	0.34
GSOIDT00004277001	2273.18	1090.53	3357.73	3088.16	0.68	0.35
GSOIDT00004293001	4798.72	2801.89	6969.81	5142.61	0.69	0.54
GSOIDT00004853001	3168.49	1990.73	4093.3	4483.35	0.77	0.44
GSOIDT00004998001	5888.1	2691.72	8096.16	9238.26	0.73	0.29
GSOIDT00005040001	1620.4	1695.19	1858.54	2558.91	0.87	0.66
GSOIDT00005112001	2513.22	1863	3134.03	2937.45	0.80	0.63
GSOIDT00005244001	11775.4	5099.29	12701.3	15592.3	0.93	0.33
GSOIDT00005277001	4355.4	1851.3	7306.16	6351.41	0.60	0.29
GSOIDT00005383001	8446.37	8955.85	5981.14	4926.89	1.41	1.82
GSOIDT00005445001	2215.28	879.25	2725.88	2329.1	0.81	0.38
GSOIDT00006508001	3397.38	1995.48	3637.05	3662.36	0.93	0.54
GSOIDT00006968001	2837.18	1050.92	3652.52	2638.29	0.78	0.40
GSOIDT00008791001	4290.79	3879.18	5496	9457.46	0.78	0.41
GSOIDT00009301001	1529.12	2150.22	3998.48	3581.68	0.38	0.60
GSOIDT00010279001	7202.15	5637.74	10388.7	8738.64	0.69	0.65
GSOIDT00011150001	2120.59	1626.79	2648.82	3108.68	0.80	0.52
GSOIDT00011660001	2827.07	2897.97	3802.39	4533.44	0.74	0.64
GSOIDT00012003001	13870.4	4806.58	14206	16764.4	0.98	0.29
GSOIDT00013709001	15699.7	4860.85	18311.6	18999.7	0.86	0.26
GSOIDT00014610001	751.715	525.995	980.2	2630.12	0.77	0.20
GSOIDT00015022001	2517.3	6275.92	2179.28	3399.85	1.16	1.85
GSOIDT00015161001	6149.16	4382.8	11006.4	11517.6	0.56	0.38
GSOIDT00015840001	11670.3	6025.48	18909.5	21075	0.62	0.29
GSOIDT00017291001	6090.72	2879.95	6715.59	7527.82	0.91	0.38
GSOIDT00017336001	4362.37	2826.66	3652.65	5141.01	1.19	0.55
GSOIDT00017893001	2383.88	3122.32	2345.53	1551.1	1.02	2.01
GSOIDT00017913001	2214.11	1212.92	2641	1876.48	0.84	0.65
GSOIDT00000243001	1372.37	2408.08	2058.86	2113.41	0.67	1.14
GSOIDT00000356001	589.2	978.9	941.54	670.03	0.63	1.46
GSOIDT00001345001	1569.04	2579.55	2416.86	3445.01	0.65	0.75
GSOIDT00001763001	3435.65	2056.54	2228.18	1918.62	1.54	1.07
GSOIDT00002285001	901.175	1683.79	1691.59	2076.5	0.53	0.81
GSOIDT00002635001	452.92	395.475	743.65	1117.92	0.61	0.35
GSOIDT00004224001	739.515	634.77	1641.45	2139.85	0.45	0.30
GSOIDT00004479001	5729.85	5468.76	3750.17	3994.71	1.53	1.37
GSOIDT00004810001	10207.7	5318.23	5814.38	5496.75	1.76	0.97
GSOIDT00005268001	1034	807.19	2074.98	1483.2	0.50	0.54
GSOIDT00005667001	5532.82	5693.1	8475.79	10278.3	0.65	0.55
GSOIDT00007003001	5119.74	3936.72	7908.96	6787.8	0.65	0.58
GSOIDT00007183001	15966.2	11274.6	9731.11	8743.84	1.64	1.29
GSOIDT00008133001	407.105	489.56	614.89	741.86	0.66	0.66
GSOIDT00008134001	3371.83	3929.68	5545.43	5116.91	0.61	0.77
GSOIDT00008887001	1230.54	1706.34	1909.13	2585.74	0.64	0.66
GSOIDT00009204001	1861.79	2402.7	2805.79	2746.54	0.66	0.87
GSOIDT00009798001	901.18	668.46	570.245	378.97	1.58	1.76
GSOIDT00010986001	14515.2	7363.77	24485.6	29138.7	0.59	0.25
GSOIDT00011648001	957.07	1076.16	598.81	1175.62	1.60	0.92
GSOIDT00013502001	1772.75	2334.38	2803.86	3002.69	0.63	0.78
GSOIDT00013863001	6053.14	3304.45	3747	3989.07	1.62	0.83
GSOIDT00014303001	18457	27308.4	11920.2	12174.3	1.55	2.24
GSOIDT00014540001	632.845	482.76	417.96	492.59	1.51	0.98
GSOIDT00015018001	1393.9	1633.45	2152.16	2135.2	0.65	0.77
GSOIDT00016030001	1353.74	933.01	2042.88	1419.47	0.66	0.66
GSOIDT00016413001	6778.34	3936.35	3393.18	3129.95	2.00	1.26
GSOIDT00017120001	640.47	1113.79	1449.92	1398.01	0.44	0.80
GSOIDT00017433001	1410.76	1170.31	879.99	887.76	1.60	1.32
